# Supplementary material for: Overexpression Levels of LbDREB6 Differentially Affect Growth, Drought, and Disease Tolerance in Poplar
Source: Front Plant Sci. 2020 Nov 11;11:528550. doi: 10.3389/fpls.2020.528550 (PMC7693672; doi:10.3389/fpls.2020.528550)
Supplement: Supplementary Data 1 — The differentially expressed genes in OE14 compared to the WT plant. [file Table_1.XLS]

Gene	OE141_count	OE142_count	OE143_count	baseMean	C1_count	C2_count	C3_count	FoldChange	Log2FoldChange	pval	padj	Up/Down	Significant	GeneName	Biotype	Position	NR:Seq-id	NR:Score	NR:Evalue	NR:Description	NT:Seq-id	NT:Score	NT:Evalue	NT:Description	Uniprot:UniProtKB-AC	Uniprot:Score	Uniprot:Evalue	Uniprot:Description	COG:gene	COG:Score	COG:Eval	COG:num	Pfam:pfam_ID	Pfam:pfam_Name	Pfam:pfam_Description	GO:biological_process	GO:cellular_component	GO:molecular_function	KEGG:KO	KEGG:Description
Potri.001G000200.v3.0	0	1	0	0.990772196269335	4	0	1	0.18302811685499948	-2.44986280194427	0.232070487031874	NA	down	no	Potri.001G000200	protein_coding	chrChr01:2906-6646:-	gi|566147064|ref|XP_002299084.2|	1467	0.0	hypothetical protein POPTR_0001s03740g, partial [Populus trichocarpa]	gi|566147063|ref|XM_002299048.2|	573	0.0	Populus trichocarpa hypothetical protein (POPTR_0001s03740g) mRNA, partial cds	.	.	.	.	.	.	.	.	pfam14111	DUF4283	Domain of unknown function (DUF4283). This domain family is found in plants, and is approximately 100 amino acids in length. Considering the very diverse range of other domains it is associated with it is possible that this domain is a binding/guiding region. There are two highly conserved tryptophan residues.	.	.	.	.	.
Potri.001G000300.v3.0	7	4	8	4.37515297717665	3	3	2	1.9525966756413462	0.965393979873288	0.281575710501053	0.420463246425586	up	no	Potri.001G000300	protein_coding	chrChr01:8391-8860:+	gi|566147066|ref|XP_006368524.1|	331	3e-37	hypothetical protein POPTR_0001s03750g [Populus trichocarpa]	gi|566147065|ref|XM_006368462.1|	470	0.0	Populus trichocarpa hypothetical protein (POPTR_0001s03750g) mRNA, complete cds	.	.	.	.	.	.	.	.	pfam00517	GP41	Retroviral envelope protein. This family includes envelope protein from a variety of retroviruses. It includes the GP41 subunit of the envelope protein complex from human and simian immunodeficiency viruses (HIV and SIV) which mediate membrane fusion during viral entry. The family also includes bovine immunodeficiency virus, feline immunodeficiency virus and Equine infectious anaemia (EIAV). The …	.	.	.	.	.
Potri.001G000400.v3.0	86	88	87	75.0044058433833	61	75	57	1.0922552893004942	0.127310092121445	0.568739597584445	0.69535322002286	up	no	Potri.001G000400	protein_coding	chrChr01:8391-12483:-	gi|118483697|gb|ABK93742.1|	298	2e-30	unknown [Populus trichocarpa]	gi|118483696|gb|EF145598.1|	1041	0.0	Populus trichocarpa clone WS01126_M01 unknown mRNA	.	.	.	.	.	.	.	.	pfam11779	DUF3317	Protein of unknown function (DUF3317). This is a short family of proteins conserved from fungi and plants to human. One each of the human and mouse members is annotated as being androgen down-regulated protein expressed in mouse prostate, with a potential signal transduction function, and all appear to be membrane proteins.	.	.	.	.	.
Potri.001G000700.v3.0	523	655	658	507.863374467035	458	401	418	1.1557455686536484	0.208823831019745	0.0178921240275249	0.0451389224215813	up	no	Potri.001G000700	protein_coding	chrChr01:55152-59786:-	gi|566147072|ref|XP_002299088.2|	1443	0.0	PUR alpha-1 family protein [Populus trichocarpa]	gi|566147071|ref|XM_002299052.2|	1601	0.0	Populus trichocarpa PUR alpha-1 family protein (POPTR_0001s03780g) mRNA, complete cds	Q9SKZ1	436	1e-148	Transcription factor Pur-alpha 1	.	.	.	.	pfam04845	PurA	PurA ssDNA and RNA-binding protein. This family represents most of the length of the protein.	GO:0006355|regulation of transcription, DNA-templated;GO:0046686|response to cadmium ion;GO:0006351|transcription, DNA-templated;	GO:0005737|cytoplasm;GO:0005634|nucleus;	GO:0003677|DNA binding;	.	.
Potri.001G000800.v3.0	130	159	141	83.0047980525051	37	34	32	3.366801692791898	1.75137874782098	2.93362027933662e-15	4.44557575926755e-14	up	yes	Potri.001G000800	protein_coding	chrChr01:60514-66135:-	gi|566147074|ref|XP_002299089.2|	4910	0.0	hypothetical protein POPTR_0001s03800g [Populus trichocarpa]	gi|566147073|ref|XM_002299053.2|	3093	0.0	Populus trichocarpa hypothetical protein (POPTR_0001s03800g) mRNA, complete cds	F4I1T9	629	0.0	Kinesin-like protein KIN-14T	SPAC664.10	201	1e-52	COG5059	pfam00225	Kinesin	Kinesin motor domain.	GO:0007018|microtubule-based movement;	GO:0005871|kinesin complex;GO:0005739|mitochondrion;	GO:0005524|ATP binding;GO:0016887|ATPase activity;GO:0003777|microtubule motor activity;	.	.
Potri.001G000900.v3.0	1155	1564	1434	1283.77681517889	1379	1191	1074	0.9164600922261292	-0.125856035727221	0.0390912911685012	0.0872036495297336	down	no	Potri.001G000900	protein_coding	chrChr01:82773-86941:-	gi|743909320|ref|XP_011048139.1|	1157	4e-167	PREDICTED: uncharacterized protein LOC105142279 [Populus euphratica]	gi|566147075|ref|XM_002299054.2|	838	0.0	Populus trichocarpa hypothetical protein (POPTR_0001s03810g) mRNA, complete cds	.	.	.	.	.	.	.	.	pfam00884	Sulfatase	Sulfatase.	.	.	.	.	.
Potri.001G001100.v3.0	12	17	20	13.6402864547285	6	16	12	1.1331902458877081	0.180390088658868	0.726235308966068	0.820965636892258	up	no	Potri.001G001100	protein_coding	chrChr01:92975-94808:+	gi|224052849|ref|XP_002297611.1|	1099	3e-146	expansin S1 precursor family protein [Populus trichocarpa]	gi|743909324|ref|XM_011049839.1|	1190	0.0	PREDICTED: Populus euphratica expansin-A15-like (LOC105142282), mRNA	O80622	362	9e-122	Expansin-A15	.	.	.	.	pfam01357	Pollen_allerg_1	Pollen allergen. This family contains allergens lol PI, PII and PIII from Lolium perenne.	GO:0009664|plant-type cell wall organization;GO:0006949|syncytium formation;	GO:0005618|cell wall;GO:0005576|extracellular region;GO:0016020|membrane;	.	.	.
Potri.001G001200.v3.0	15	15	16	37.0187254694475	59	37	67	0.22747932723109024	-2.13619265224124	1.10739111441257e-09	1.01224057561214e-08	down	yes	Potri.001G001200	protein_coding	chrChr01:95641-101115:+	gi|566147079|ref|XP_002297612.2|	2910	0.0	proline-rich family protein [Populus trichocarpa]	gi|566147078|ref|XM_002297576.2|	1908	0.0	Populus trichocarpa proline-rich family protein (POPTR_0001s03840g) mRNA, complete cds	F4I1T7	243	1e-64	Nuclear pore complex protein NUP214	.	.	.	.	pfam00038	Filament	Intermediate filament protein.	GO:0051028|mRNA transport;GO:0006606|protein import into nucleus;GO:0006405|RNA export from nucleus;	GO:0044613|nuclear pore central transport channel;GO:0044615|nuclear pore nuclear basket;	GO:0008139|nuclear localization sequence binding;GO:0005487|nucleocytoplasmic transporter activity;GO:0017056|structural constituent of nuclear pore;	.	.
Potri.001G001300.v3.0	517	667	656	533.091274277738	502	450	460	1.046211826096525	0.0651749830566486	0.445288217681787	0.586194758138165	up	no	Potri.001G001300	protein_coding	chrChr01:101180-104098:-	gi|224056923|ref|XP_002299091.1|	953	9e-125	hypothetical protein POPTR_0001s03860g [Populus trichocarpa]	gi|566147082|ref|XM_002299055.2|	1217	0.0	Populus trichocarpa hypothetical protein (POPTR_0001s03860g) mRNA, complete cds	.	.	.	.	.	.	.	.	pfam05483	SCP-1	Synaptonemal complex protein 1 (SCP-1). Synaptonemal complex protein 1 (SCP-1) is the major component of the transverse filaments of the synaptonemal complex. Synaptonemal complexes are structures that are formed between homologous chromosomes during meiotic prophase.	.	.	.	.	.
Potri.001G001400.v3.0	169	146	160	143.082727904503	167	116	107	1.0019266507580913	0.00277689529866306	0.987718338220155	0.993090970993477	up	no	Potri.001G001400	protein_coding	chrChr01:104139-108894:+	gi|566147084|ref|XP_002297614.2|	1078	5e-140	hypothetical protein POPTR_0001s03870g, partial [Populus trichocarpa]	gi|743909337|ref|XM_011049846.1|	903	0.0	PREDICTED: Populus euphratica uncharacterized LOC105142283 (LOC105142283), transcript variant X7, mRNA	.	.	.	.	.	.	.	.	pfam00999	Na_H_Exchanger	Sodium/hydrogen exchanger family. Na/H antiporters are key transporters in maintaining the pH of actively metabolizing cells. The molecular mechanisms of antiport are unclear. These antiporters contain 10-12 transmembrane regions (M) at the amino-terminus and a large cytoplasmic region at the carboxyl terminus. The transmembrane regions M3-M12 share identity with other members of the family. The …	.	.	.	.	.
Potri.001G001500.v3.0	260	368	347	283.37021575182	270	248	239	1.031298784523089	0.0444623661704308	0.689715355043519	0.792783388474214	up	no	Potri.001G001500	protein_coding	chrChr01:109341-111897:+	gi|566147086|ref|XP_002297615.2|	1442	0.0	hypothetical protein POPTR_0001s03880g [Populus trichocarpa]	gi|743909343|ref|XM_011049849.1|	1696	0.0	PREDICTED: Populus euphratica E3 ubiquitin-protein ligase RNF126-B-like (LOC105142286), transcript variant X2, mRNA	Q8LPN7	150	2e-38	E3 ubiquitin-protein ligase RING1-like	.	.	.	.	pfam13639	zf-RING_2	Ring finger domain.	GO:0016567|protein ubiquitination;	.	GO:0016874|ligase activity;GO:0008270|zinc ion binding;	K11982	RNF115_126; E3 ubiquitin-protein ligase RNF115/126 [EC:2.3.2.27]
Potri.001G001600.v3.0	421	625	581	452.93785141108	425	365	370	1.122035236796661	0.166117983570196	0.0688067942630698	0.139321560457552	up	no	Potri.001G001600	protein_coding	chrChr01:112724-116871:-	gi|566147088|ref|XP_002299092.2|	2647	0.0	pyruvate kinase family protein [Populus trichocarpa]	gi|566147087|ref|XM_002299056.2|	2032	0.0	Populus trichocarpa pyruvate kinase family protein (POPTR_0001s03890g) mRNA, complete cds	Q42954	908	0.0	Pyruvate kinase, cytosolic isozyme	BS_pykA_1	394	4e-128	COG0469	pfam00224	PK	Pyruvate kinase, barrel domain. This domain of the is actually a small beta-barrel domain nested within a larger TIM barrel. The active site is found in a cleft between the two domains.	.	GO:0005737|cytoplasm;	GO:0005524|ATP binding;GO:0016301|kinase activity;GO:0000287|magnesium ion binding;GO:0030955|potassium ion binding;GO:0004743|pyruvate kinase activity;	.	.
Potri.001G001800.v3.0	2	8	13	15.1627588193334	25	23	17	0.27924406061582363	-1.8404014992682	0.000435047146823458	0.00169843865919241	down	yes	Potri.001G001800	protein_coding	chrChr01:124909-127145:+	gi|566147094|ref|XP_006368528.1|	197	1e-15	hypothetical protein POPTR_0001s03920g [Populus trichocarpa]	gi|566147093|ref|XM_006368466.1|	642	0.0	Populus trichocarpa hypothetical protein (POPTR_0001s03920g) mRNA, complete cds	.	.	.	.	.	.	.	.	pfam07766	LETM1	LETM1-like protein. Members of this family are inner mitochondrial membrane proteins which play a role in potassium and hydrogen ion exchange. Deletion of LETM1 is thought to be involved in the development of Wolf-Hirschhorn syndrome in humans.	.	.	.	.	.
Potri.001G002000.v3.0	5941	9009	8296	6837.29826184106	6594	5686	6262	0.998456963901001	-0.00222784979664477	0.96710832928826	0.980530764331748	down	no	Potri.001G002000	protein_coding	chrChr01:128115-132020:-	gi|118489688|gb|ABK96645.1|	2788	0.0	unknown [Populus trichocarpa x Populus deltoides]	gi|118489687|gb|EF148684.1|	2302	0.0	Populus trichocarpa x Populus deltoides clone WS0136_F19 unknown mRNA	Q9Y5A9	205	2e-55	YTH domain-containing family protein 2	.	.	.	.	pfam04146	YTH	YT521-B-like domain. A protein of the YTH family has been shown to selectively remove transcripts of meiosis-specific genes expressed in mitotic cells. It has been speculated that in higher eukaryotic YTH-family members may be involved in similar mechanisms to suppress gene regulation during gametogenesis or general silencing. The rat protein YT521-B is a tyrosine-phosphorylated nuclear protein, …	GO:0006959|humoral immune response;GO:1903679|positive regulation of cap-independent translational initiation;GO:0043488|regulation of mRNA stability;	GO:0005737|cytoplasm;GO:0000932|cytoplasmic mRNA processing body;GO:0005829|cytosol;GO:0005634|nucleus;	GO:1990247|N6-methyladenosine-containing RNA binding;GO:0044822|poly(A) RNA binding;	.	.
Potri.001G002100.v3.0	2	3	4	1.67362690392333	1	1	0	3.619833455742512	1.85592332214229	0.229244086612431	0.359680680541729	up	no	Potri.001G002100	protein_coding	chrChr01:132600-139596:+	.	.	.	.	gi|566147101|ref|XM_002299060.2|	93	1e-39	Populus trichocarpa hypothetical protein (POPTR_0001s03950g) mRNA, complete cds	.	.	.	.	.	.	.	.	pfam05867	DUF851	Protein of unknown function (DUF851).	.	.	.	.	.
Potri.001G002200.v3.0	54	84	83	62.4293197610252	60	45	58	1.08227652938728	0.114069165157676	0.625884300415219	0.743247974558809	up	no	Potri.001G002200	protein_coding	chrChr01:132743-136645:-	gi|743909362|ref|XP_011048159.1|	3133	0.0	PREDICTED: subtilisin-like protease SBT3.5 isoform X2 [Populus euphratica]	gi|566147101|ref|XM_002299060.2|	2460	0.0	Populus trichocarpa hypothetical protein (POPTR_0001s03950g) mRNA, complete cds	Q9STQ2	763	0.0	Subtilisin-like protease SBT3.18	BH0831	98.6	3e-20	COG1404	pfam00082	Peptidase_S8	Subtilase family. Subtilases are a family of serine proteases. They appear to have independently and convergently evolved an Asp/Ser/His catalytic triad, like that found in the trypsin serine proteases (see pfam00089). Structure is an alpha/beta fold containing a 7-stranded parallel beta sheet, order 2314567.	GO:0009567|double fertilization forming a zygote and endosperm;	GO:0005618|cell wall;GO:0005576|extracellular region;	GO:0004252|serine-type endopeptidase activity;	.	.
Potri.001G002300.v3.0	121	137	180	127.867868109597	122	117	102	1.0333603922084178	0.0473434927078256	0.785090969331131	0.863638617257091	up	no	Potri.001G002300	protein_coding	chrChr01:142376-146067:+	gi|566147104|ref|XP_002297616.2|	2129	0.0	kinase family protein [Populus trichocarpa]	gi|566147103|ref|XM_002297580.2|	1530	0.0	Populus trichocarpa kinase family protein (POPTR_0001s03960g) mRNA, complete cds	Q9FM85	605	0.0	Probable receptor-like protein kinase At5g56460	Cgl2127_1	94.0	1e-19	COG0515	pfam00069	Pkinase	Protein kinase domain.	.	GO:0005886|plasma membrane;GO:0009506|plasmodesma;	GO:0005524|ATP binding;GO:0004674|protein serine/threonine kinase activity;	.	.
Potri.001G002500.v3.0	2619	3869	3632	4747.14390033394	6638	5691	5390	0.4571604443479902	-1.12922751463279	4.36122592894171e-135	8.43473644947769e-133	down	yes	Potri.001G002500	protein_coding	chrChr01:155815-160490:+	gi|224052861|ref|XP_002297617.1|	3067	0.0	hypothetical protein POPTR_0001s03980g [Populus trichocarpa]	gi|566147107|ref|XM_002297581.2|	2146	0.0	Populus trichocarpa hypothetical protein (POPTR_0001s03980g) mRNA, complete cds	Q9LJE4	1030	0.0	Chaperonin 60 subunit beta 2, chloroplastic	alr1896	588	0.0	COG0459	pfam00118	Cpn60_TCP1	TCP-1/cpn60 chaperonin family. This family includes members from the HSP60 chaperone family and the TCP-1 (T-complex protein) family.	GO:0042026|protein refolding;	GO:0009507|chloroplast;GO:0009941|chloroplast envelope;GO:0009570|chloroplast stroma;GO:0022626|cytosolic ribosome;GO:0005739|mitochondrion;GO:0005730|nucleolus;GO:0005634|nucleus;	GO:0005524|ATP binding;	K04077	groEL, HSPD1; chaperonin GroEL
Potri.001G002600.v3.0	95	158	166	107.600075289351	117	70	69	1.3137484692145263	0.393689083153849	0.0451464544989282	0.098512348725218	up	no	Potri.001G002600	protein_coding	chrChr01:162241-167647:+	gi|566147109|ref|XP_006368531.1|	2950	0.0	hypothetical protein POPTR_0001s03990g [Populus trichocarpa]	gi|566147108|ref|XM_006368469.1|	948	0.0	Populus trichocarpa hypothetical protein (POPTR_0001s03990g) mRNA, complete cds	Q9LVC3	560	0.0	Pumilio homolog 12	SPAC6G9.14	256	1e-73	COG5099	pfam00806	PUF	Pumilio-family RNA binding repeat. Puf repeats (aka PUM-HD, Pumilio homology domain) are necessary and sufficient for sequence specific RNA binding in fly Pumilio and worm FBF-1 and FBF-2. Both proteins function as translational repressors in early embryonic development by binding sequences in the 3' UTR of target mRNAs (e.g. the nanos response element (NRE) in fly Hunchback mRNA, or the point mu…	GO:0006417|regulation of translation;	GO:0005737|cytoplasm;GO:0005634|nucleus;	GO:0003723|RNA binding;	.	.
Potri.001G002700.v3.0	62	58	50	66.5097726115143	73	73	74	0.62672358109983	-0.674098817900086	0.00461599737111447	0.0139405727877393	down	no	Potri.001G002700	protein_coding	chrChr01:169371-171623:+	gi|566147111|ref|XP_006368532.1|	1125	3e-149	hypothetical protein POPTR_0001s04000g [Populus trichocarpa]	gi|566147110|ref|XM_006368470.1|	1099	0.0	Populus trichocarpa hypothetical protein (POPTR_0001s04000g) mRNA, complete cds	.	.	.	.	.	.	.	.	pfam13432	TPR_16	Tetratricopeptide repeat.	.	.	.	.	.
Potri.001G002800.v3.0	7	2	2	6.43964695520025	8	8	9	0.3684332090069883	-1.44052498918448	0.0643315798937181	0.13174491056416	down	no	Potri.001G002800	protein_coding	chrChr01:172150-174216:-	gi|224056935|ref|XP_002299097.1|	2578	0.0	hypothetical protein POPTR_0001s04010g [Populus trichocarpa]	gi|224056934|ref|XM_002299061.1|	1513	0.0	Populus trichocarpa hypothetical protein (POPTR_0001s04010g) mRNA, complete cds	I7C6E8	493	4e-169	Beta-amyrin 28-oxidase	slr0574	241	3e-72	COG2124	pfam00067	p450	Cytochrome P450. Cytochrome P450s are haem-thiolate proteins involved in the oxidative degradation of various compounds. They are particularly well known for their role in the degradation of environmental toxins and mutagens. They can be divided into 4 classes, according to the method by which electrons from NAD(P)H are delivered to the catalytic site. Sequence conservation is relatively low with…	.	GO:0016021|integral component of membrane;	GO:0020037|heme binding;GO:0005506|iron ion binding;GO:0004497|monooxygenase activity;GO:0016705|oxidoreductase activity, acting on paired donors, with incorporation or reduction of molecular oxygen;	.	.
Potri.001G002900.v3.0	0	3	1	3.2032345772981	9	1	5	0.2112282529494209	-2.24312527882767	0.0602544679507026	0.125031276447799	down	no	Potri.001G002900	protein_coding	chrChr01:174489-176817:+	gi|566147113|ref|XP_002299098.2|	656	3e-80	hypothetical protein POPTR_0001s04020g [Populus trichocarpa]	gi|566147112|ref|XM_002299062.2|	424	0.0	Populus trichocarpa hypothetical protein (POPTR_0001s04020g) mRNA, complete cds	Q50EK0	114	2e-27	Cytochrome P450 716B2	slr0574	52.4	6e-07	COG2124	pfam00067	p450	Cytochrome P450. Cytochrome P450s are haem-thiolate proteins involved in the oxidative degradation of various compounds. They are particularly well known for their role in the degradation of environmental toxins and mutagens. They can be divided into 4 classes, according to the method by which electrons from NAD(P)H are delivered to the catalytic site. Sequence conservation is relatively low with…	.	GO:0016021|integral component of membrane;	GO:0020037|heme binding;GO:0005506|iron ion binding;GO:0004497|monooxygenase activity;GO:0016705|oxidoreductase activity, acting on paired donors, with incorporation or reduction of molecular oxygen;	.	.
Potri.001G003100.v3.0	612	814	808	599.410013218722	550	481	433	1.2263666018498545	0.294390313132092	0.000309327914810946	0.00124597877342863	up	no	Potri.001G003100	protein_coding	chrChr01:183587-185893:-	gi|743909382|ref|XP_011048169.1|	2291	0.0	PREDICTED: beta-amyrin 28-oxidase-like [Populus euphratica]	gi|566147114|ref|XM_002299063.2|	1424	0.0	Populus trichocarpa hypothetical protein (POPTR_0001s04030g) mRNA, complete cds	I7C6E8	486	2e-165	Beta-amyrin 28-oxidase	slr0574	217	8e-63	COG2124	pfam00067	p450	Cytochrome P450. Cytochrome P450s are haem-thiolate proteins involved in the oxidative degradation of various compounds. They are particularly well known for their role in the degradation of environmental toxins and mutagens. They can be divided into 4 classes, according to the method by which electrons from NAD(P)H are delivered to the catalytic site. Sequence conservation is relatively low with…	.	GO:0016021|integral component of membrane;	GO:0020037|heme binding;GO:0005506|iron ion binding;GO:0004497|monooxygenase activity;GO:0016705|oxidoreductase activity, acting on paired donors, with incorporation or reduction of molecular oxygen;	.	.
Potri.001G003200.v3.0	71	82	84	59.4210373731098	48	46	37	1.4601761253329675	0.546142396378888	0.0228620684391502	0.0555646854578858	up	no	Potri.001G003200	protein_coding	chrChr01:192674-195322:+	gi|566147117|ref|XP_002297619.2|	3720	0.0	hypothetical protein POPTR_0001s04040g [Populus trichocarpa]	gi|566147116|ref|XM_002297583.2|	2643	0.0	Populus trichocarpa hypothetical protein (POPTR_0001s04040g) mRNA, complete cds	Q8VZG8	308	5e-88	MDIS1-interacting receptor like kinase 2	alr0124_1	90.5	4e-18	COG4886	pfam13855	LRR_8	Leucine rich repeat.	.	GO:0016021|integral component of membrane;GO:0016020|membrane;GO:0005886|plasma membrane;GO:0009506|plasmodesma;GO:0090406|pollen tube;	GO:0005524|ATP binding;GO:0004674|protein serine/threonine kinase activity;	.	.
Potri.001G003300.v3.0	11	5	8	7.06849043428661	7	3	8	1.109680173953708	0.150143930685915	0.833063819139786	0.895201449012067	up	no	Potri.001G003300	protein_coding	chrChr01:195390-198169:-	gi|566147119|ref|XP_002299100.2|	722	4e-90	hypothetical protein POPTR_0001s04050g [Populus trichocarpa]	gi|743909385|ref|XM_011049869.1|	1274	0.0	PREDICTED: Populus euphratica uncharacterized LOC105142303 (LOC105142303), mRNA	.	.	.	.	.	.	.	.	pfam10328	7TM_GPCR_Srx	Serpentine type 7TM GPCR chemoreceptor Srx. Chemoreception is mediated in Caenorhabditis elegans by members of the seven-transmembrane G-protein-coupled receptor class (7TM GPCRs) of proteins which are of the serpentine type. Srx is part of the Srg superfamily of chemoreceptors. Chemoperception is one of the central senses of soil nematodes like C. elegans which are otherwise 'blind' and 'deaf'.	.	.	.	.	.
Potri.001G003400.v3.0	174	209	190	170.331013480671	180	143	140	1.0002201549990521	0.000317581568056971	0.99823681493159	0.998963421216991	up	no	Potri.001G003400	protein_coding	chrChr01:202130-205071:-	gi|566147121|ref|XP_006368533.1|	714	7e-92	hypothetical protein POPTR_0001s04060g [Populus trichocarpa]	gi|566147120|ref|XM_006368471.1|	841	0.0	Populus trichocarpa hypothetical protein (POPTR_0001s04060g) mRNA, complete cds	.	.	.	.	.	.	.	.	pfam05675	DUF817	Protein of unknown function (DUF817). This family consists of several bacterial proteins of unknown function.	.	.	.	.	.
Potri.001G003500.v3.0	19	31	22	20.5953426401818	18	12	24	1.0607550471788625	0.0850915431326249	0.83669546168309	0.897740335119797	up	no	Potri.001G003500	protein_coding	chrChr01:206350-208187:+	gi|224052867|ref|XP_002297620.1|	314	2e-32	hypothetical protein POPTR_0001s04070g [Populus trichocarpa]	gi|743909399|ref|XM_011049877.1|	820	0.0	PREDICTED: Populus euphratica uncharacterized LOC105142308 (LOC105142308), transcript variant X1, mRNA	.	.	.	.	.	.	.	.	pfam04737	Lant_dehyd_N	Lantibiotic dehydratase, N terminus. Lantibiotics are ribosomally synthesized antimicrobial agents derived from ribosomally synthesized peptides. They are produced by bacteria of the Firmicutes phylum, and include mutacin, subtilin, and nisin. Lantibiotic peptides contain thioether bridges termed lanthionines that are thought to be generated by dehydration of serine and threonine residues followe…	.	.	.	.	.
Potri.001G003700.v3.0	32	63	77	51.9288183575513	60	45	43	0.9232344114911912	-0.115231096681186	0.67082672782138	0.778595757016758	down	no	Potri.001G003700	protein_coding	chrChr01:209868-213627:+	gi|566147126|ref|XP_002297621.2|	1324	4e-180	hypothetical protein POPTR_0001s04090g [Populus trichocarpa]	gi|566147125|ref|XM_002297585.2|	1049	0.0	Populus trichocarpa hypothetical protein (POPTR_0001s04090g) mRNA, complete cds	Q2T9S3	115	1e-27	DNA-directed RNA polymerase III subunit RPC6	SPCC290.02	100	6e-23	COG5111	pfam05158	RNA_pol_Rpc34	RNA polymerase Rpc34 subunit. Subunit specific to RNA Pol III, the tRNA specific polymerase. The C34 subunit of yeast RNA Pol III is part of a subcomplex of three subunits which have no counterpart in the other two nuclear RNA polymerases. This subunit interacts with TFIIIB70 and is therefore participates in Pol III recruitment.	GO:0051607|defense response to virus;GO:0045087|innate immune response;GO:0045089|positive regulation of innate immune response;GO:0032728|positive regulation of interferon-beta production;GO:0006359|regulation of transcription from RNA polymerase III promoter;GO:0006383|transcription from RNA polymerase III promoter;	GO:0005666|DNA-directed RNA polymerase III complex;	GO:0003899|DNA-directed RNA polymerase activity;	K03025	RPC6, POLR3F; DNA-directed RNA polymerase III subunit RPC6
Potri.001G003800.v3.0	1116	1509	1403	928.814826250531	634	588	583	1.7891162839446078	0.839247158668878	1.17126684040572e-33	4.61688657927082e-32	up	no	Potri.001G003800	protein_coding	chrChr01:221189-225062:+	gi|566147128|ref|XP_002297622.2|	1087	0.0	hypothetical protein POPTR_0001s04100g [Populus trichocarpa]	gi|566147127|ref|XM_002297586.2|	2075	0.0	Populus trichocarpa hypothetical protein (POPTR_0001s04100g) mRNA, complete cds	.	.	.	.	.	.	.	.	pfam03080	DUF239	Domain of unknown function (DUF239). This is a family of plant and bacterial proteins, a small number of which are putative carboxy-terminal peptidases.	.	.	.	.	.
Potri.001G003900.v3.0	1048	1586	1360	1314.04269453015	1372	1239	1322	0.8100239542865028	-0.303963522421767	6.78916883241888e-06	3.76393536238228e-05	down	no	Potri.001G003900	protein_coding	chrChr01:230619-245043:+	gi|566147130|ref|XP_002299263.2|	9723	0.0	hypothetical protein POPTR_0001s04110g [Populus trichocarpa]	gi|566147129|ref|XM_002299227.2|	6961	0.0	Populus trichocarpa hypothetical protein (POPTR_0001s04110g) mRNA, complete cds	Q8RVL2	3028	0.0	Calpain-type cysteine protease DEK1	.	.	.	.	pfam00648	Peptidase_C2	Calpain family cysteine protease.	GO:0009793|embryo development ending in seed dormancy;GO:0009957|epidermal cell fate specification;GO:0032877|positive regulation of DNA endoreduplication;GO:2000011|regulation of adaxial/abaxial pattern formation;GO:0001558|regulation of cell growth;GO:0042127|regulation of cell proliferation;GO:2000014|regulation of endosperm development;GO:2000024|regulation of leaf development;GO:0009934|regu…	GO:0005737|cytoplasm;GO:0005789|endoplasmic reticulum membrane;GO:0010008|endosome membrane;GO:0005887|integral component of plasma membrane;	GO:0004198|calcium-dependent cysteine-type endopeptidase activity;GO:0008234|cysteine-type peptidase activity;	.	.
Potri.001G004000.v3.0	51	85	93	55.7906036132263	40	43	38	1.501563426931489	0.586465416478055	0.0211186723381117	0.0519664318961516	up	no	Potri.001G004000	protein_coding	chrChr01:245270-248068:-	gi|224056953|ref|XP_002299101.1|	1030	9e-135	hypothetical protein POPTR_0001s04120g [Populus trichocarpa]	gi|566147132|ref|XM_006368473.1|	1366	0.0	Populus trichocarpa hypothetical protein (POPTR_0001s04120g) mRNA, complete cds	.	.	.	.	.	.	.	.	pfam07797	DUF1639	Protein of unknown function (DUF1639). This approximately 50 residue region is found in a number of sequences derived from hypothetical plant proteins. This region features a highly basic 5 amino-acid stretch towards its centre.	.	.	.	.	.
Potri.001G004100.v3.0	142	195	187	109.964048421203	70	65	43	2.3675706857627605	1.24340749917922	4.34601005088719e-11	4.61064673235992e-10	up	yes	Potri.001G004100	protein_coding	chrChr01:255986-257228:+	gi|566163852|ref|XP_002303994.2|	146	2e-08	hypothetical protein POPTR_0003s21020g, partial [Populus trichocarpa]	gi|118483823|gb|EF145663.1|	681	0.0	Populus trichocarpa clone WS0112_G15 unknown mRNA	.	.	.	.	.	.	.	.	pfam02592	DUF165	Uncharacterized ACR, YhhQ family COG1738.	.	.	.	.	.
Potri.001G004200.v3.0	1401	1972	1820	1625.0364385832	1598	1539	1510	0.8931654833139364	-0.16300059609376	0.00677792417820589	0.0194089194378684	down	no	Potri.001G004200	protein_coding	chrChr01:259024-275262:-	gi|743909416|ref|XP_011048188.1|	9336	0.0	PREDICTED: mediator of RNA polymerase II transcription subunit 13-like [Populus euphratica]	gi|743909415|ref|XM_011049886.1|	5846	0.0	PREDICTED: Populus euphratica mediator of RNA polymerase II transcription subunit 13-like (LOC105142312), mRNA	F4I096	2026	0.0	Mediator of RNA polymerase II transcription subunit 13	.	.	.	.	pfam06333	Med13_C	Mediator complex subunit 13 C-terminal. Mediator is a large complex of up to 33 proteins that is conserved from plants through fungi to humans - the number and representation of individual subunits varying with species. It is arranged into four different sections, a core, a head, a tail and a kinase-activity part, and the number of subunits within each of these is what varies with species. Overal…	GO:0007275|multicellular organismal development;GO:0040008|regulation of growth;GO:0006351|transcription, DNA-templated;	GO:0016592|mediator complex;	GO:0001104|RNA polymerase II transcription cofactor activity;	K15164	MED13; mediator of RNA polymerase II transcription subunit 13
Potri.001G004300.v3.0	264	299	296	306.238235156991	360	333	275	0.7173659203161792	-0.479218885636943	3.20483149266194e-05	0.0001581705250913	down	no	Potri.001G004300	protein_coding	chrChr01:275014-280227:+	gi|566147138|ref|XP_002297630.2|	1121	3e-147	hypothetical protein POPTR_0001s04150g [Populus trichocarpa]	gi|566147137|ref|XM_002297594.2|	1129	0.0	Populus trichocarpa hypothetical protein (POPTR_0001s04150g) mRNA, complete cds	Q2G6X5	134	1e-34	Elongation factor P	BMEI0327	120	2e-30	COG0231	pfam09285	Elong-fact-P_C	Elongation factor P, C-terminal. Members of this family of nucleic acid binding domains are predominantly found in elongation factor P, where they adopt an OB-fold, with five beta-strands forming a beta-barrel in a Greek-key topology.	.	GO:0005737|cytoplasm;	GO:0003746|translation elongation factor activity;	K02356	efp; elongation factor P
Potri.001G004400.v3.0	1	0	0	0.179252313528309	0	0	0	1.572484272103086	0.653045587424211	0.872848269215045	NA	up	no	Potri.001G004400	protein_coding	chrChr01:288462-289119:-	gi|224056959|ref|XP_002299102.1|	695	6e-91	hypothetical protein POPTR_0001s04160g [Populus trichocarpa]	gi|566147139|ref|XM_002299066.2|	577	0.0	Populus trichocarpa hypothetical protein (POPTR_0001s04160g) mRNA, complete cds	.	.	.	.	.	.	.	.	pfam04888	SseC	Secretion system effector C (SseC) like family. SseC is a secreted protein that forms a complex together with SecB and SecD on the surface of Salmonella. All these proteins are secreted by the type III secretion system. Many mucosal pathogens use type III secretion systems for the injection of effector proteins into target cells. SecB, SseC and SecD are inserted into the target cell membrane. whe…	.	.	.	.	.
Potri.001G004500.v3.0	591	880	803	669.870214117109	694	562	569	0.9981833488364202	-0.00262325711837011	0.973137526725332	0.983675733444523	down	no	Potri.001G004500	protein_coding	chrChr01:291389-294408:-	gi|224056967|ref|XP_002299103.1|	1582	0.0	hypothetical protein POPTR_0001s04170g [Populus trichocarpa]	gi|566147140|ref|XM_002299067.2|	1272	0.0	Populus trichocarpa hypothetical protein (POPTR_0001s04170g) mRNA, complete cds	Q9C5M0	519	0.0	Mitochondrial dicarboxylate/tricarboxylate transporter DTC	.	.	.	.	pfam00153	Mito_carr	Mitochondrial carrier protein.	GO:0006835|dicarboxylic acid transport;GO:0006412|translation;GO:0035674|tricarboxylic acid transmembrane transport;	GO:0005618|cell wall;GO:0009507|chloroplast;GO:0009941|chloroplast envelope;GO:0016021|integral component of membrane;GO:0005743|mitochondrial inner membrane;GO:0005739|mitochondrion;GO:0009506|plasmodesma;GO:0005774|vacuolar membrane;	GO:0005310|dicarboxylic acid transmembrane transporter activity;GO:0003735|structural constituent of ribosome;GO:0015142|tricarboxylic acid transmembrane transporter activity;	K15104	SLC25A11, OGC; solute carrier family 25 (mitochondrial oxoglutarate transporter), member 11
Potri.001G004600.v3.0	632	899	840	470.248194396498	233	190	231	2.9010594663440394	1.53657986841435	4.34028090813026e-54	2.99947999108652e-52	up	yes	Potri.001G004600	protein_coding	chrChr01:300313-308109:+	gi|224052904|ref|XP_002297631.1|	2153	0.0	alpha-tubulin 2 family protein [Populus trichocarpa]	gi|566147141|ref|XM_002297595.2|	1737	0.0	Populus trichocarpa alpha-tubulin 2 family protein (POPTR_0001s04180g) mRNA, complete cds	P33627	810	0.0	Tubulin alpha-6 chain	SPBC800.05c	620	0.0	COG5023	pfam03953	Tubulin_C	Tubulin C-terminal domain. This family includes the tubulin alpha, beta and gamma chains. Members of this family are involved in polymer formation. Tubulins are GTPases. FtsZ can polymerize into tubes, sheets, and rings in vitro and is ubiquitous in eubacteria and archaea. Tubulin is the major component of microtubules. (The FtsZ GTPases have been split into their won family).	GO:0007017|microtubule-based process;	GO:0005737|cytoplasm;GO:0005874|microtubule;	GO:0005525|GTP binding;GO:0003924|GTPase activity;GO:0005200|structural constituent of cytoskeleton;	K07374	TUBA; tubulin alpha
Potri.001G004700.v3.0	0	2	6	1.29984113274854	0	1	0	5.676307429977841	2.50495272817462	0.184036699082471	0.303692749458846	up	no	Potri.001G004700	protein_coding	chrChr01:303919-304926:-	gi|224056973|ref|XP_002299104.1|	1180	1e-159	hypothetical protein POPTR_0001s04190g [Populus trichocarpa]	gi|743909427|ref|XM_011049893.1|	880	0.0	PREDICTED: Populus euphratica ethylene-responsive transcription factor RAP2-11 (LOC105142317), mRNA	Q6J9S1	112	2e-27	Ethylene-responsive transcription factor RAP2-11	.	.	.	.	pfam00847	AP2	AP2 domain. This 60 amino acid residue domain can bind to DNA and is found in transcription factor proteins.	GO:0035865|cellular response to potassium ion;GO:0009873|ethylene-activated signaling pathway;GO:0048528|post-embryonic root development;GO:0009723|response to ethylene;GO:0000302|response to reactive oxygen species;GO:0006351|transcription, DNA-templated;	GO:0005634|nucleus;	GO:0043565|sequence-specific DNA binding;GO:0003700|transcription factor activity, sequence-specific DNA binding;	K09286	EREBP; EREBP-like factor
Potri.001G004800.v3.0	476	706	636	594.454427028686	659	540	577	0.819469083236747	-0.287238574241591	0.000472206548481877	0.00182889045423402	down	no	Potri.001G004800	protein_coding	chrChr01:308267-317953:-	gi|224056978|ref|XP_002299105.1|	5417	0.0	hypothetical protein POPTR_0001s04200g [Populus trichocarpa]	gi|566147142|ref|XM_002299069.2|	3871	0.0	Populus trichocarpa hypothetical protein (POPTR_0001s04200g) mRNA, complete cds	Q8BKC5	659	0.0	Importin-5	.	.	.	.	pfam13646	HEAT_2	HEAT repeats. This family includes multiple HEAT repeats.	GO:0071230|cellular response to amino acid stimulus;GO:0006607|NLS-bearing protein import into nucleus;GO:0042307|positive regulation of protein import into nucleus;GO:0000059|protein import into nucleus, docking;GO:0000060|protein import into nucleus, translocation;GO:0006610|ribosomal protein import into nucleus;	GO:0005737|cytoplasm;GO:0005794|Golgi apparatus;GO:0043231|intracellular membrane-bounded organelle;GO:0016020|membrane;GO:0031965|nuclear membrane;GO:0034399|nuclear periphery;GO:0005654|nucleoplasm;GO:0005634|nucleus;	GO:0008139|nuclear localization sequence binding;GO:0044822|poly(A) RNA binding;GO:0008565|protein transporter activity;	.	.
Potri.001G005000.v3.0	45	86	45	80.4726781897641	119	92	88	0.4706414123657509	-1.08729982407848	1.4905787453051e-06	9.16123191816117e-06	down	yes	Potri.001G005000	protein_coding	chrChr01:335093-337546:+	gi|566147148|ref|XP_002297632.2|	817	5e-111	hypothetical protein POPTR_0001s04230g [Populus trichocarpa]	gi|566147147|ref|XM_002297596.2|	684	0.0	Populus trichocarpa hypothetical protein (POPTR_0001s04230g) mRNA, complete cds	Q6NLS8	246	9e-80	Peptidyl-tRNA hydrolase, mitochondrial	BS_spoVC	109	9e-27	COG0193	pfam01195	Pept_tRNA_hydro	Peptidyl-tRNA hydrolase.	GO:0032543|mitochondrial translation;GO:0006397|mRNA processing;GO:0008380|RNA splicing;	GO:0030529|ribonucleoprotein complex;GO:0005739|mitochondrion;	GO:0004045|aminoacyl-tRNA hydrolase activity;	K01056	PTH1, pth, spoVC; peptidyl-tRNA hydrolase, PTH1 family [EC:3.1.1.29]
Potri.001G005100.v3.0	297	395	405	297.437379940858	298	212	229	1.1952995260378219	0.257372183547051	0.0239947918342128	0.0578781506396719	up	no	Potri.001G005100	protein_coding	chrChr01:339493-342618:+	gi|224052922|ref|XP_002297634.1|	1604	0.0	hypothetical protein POPTR_0001s04240g [Populus trichocarpa]	gi|566147149|ref|XM_002297598.2|	1974	0.0	Populus trichocarpa hypothetical protein (POPTR_0001s04240g) mRNA, complete cds	Q38850	247	9e-74	Transcription repressor MYB5	ECU11g1690	102	5e-23	COG5147	pfam00249	Myb_DNA-binding	Myb-like DNA-binding domain. This family contains the DNA binding domains from Myb proteins, as well as the SANT domain family.	GO:0048354|mucilage biosynthetic process involved in seed coat development;GO:0010468|regulation of gene expression;GO:0010214|seed coat development;GO:0006351|transcription, DNA-templated;GO:0010090|trichome morphogenesis;	GO:0005634|nucleus;	GO:0003677|DNA binding;GO:0003700|transcription factor activity, sequence-specific DNA binding;	K09422	MYBP; myb proto-oncogene protein, plant
Potri.001G005200.v3.0	30	36	33	26.7422403276233	24	14	27	1.2272473854600854	0.295426093175514	0.414582971207256	0.556983209143661	up	no	Potri.001G005200	protein_coding	chrChr01:344285-346948:-	.	.	.	.	gi|743909439|ref|XR_845539.1|	148	1e-70	PREDICTED: Populus euphratica uncharacterized LOC105142321 (LOC105142321), transcript variant X3, ncRNA	.	.	.	.	.	.	.	.	pfam01074	Glyco_hydro_38	Glycosyl hydrolases family 38 N-terminal domain. Glycosyl hydrolases are key enzymes of carbohydrate metabolizm.	.	.	.	.	.
Potri.001G005300.v3.0	174	207	192	173.047292161656	176	141	159	0.9710311032497774	-0.0424105873113371	0.767696594095143	0.85164806417116	down	no	Potri.001G005300	protein_coding	chrChr01:352446-356209:+	gi|566147151|ref|XP_006368538.1|	704	8e-83	hypothetical protein POPTR_0001s04250g [Populus trichocarpa]	gi|743909444|ref|XR_845543.1|	444	0.0	PREDICTED: Populus euphratica uncharacterized LOC105142324 (LOC105142324), transcript variant X2, ncRNA	.	.	.	.	all1205	57.0	7e-08	COG0596	.	.	.	.	.	.	.	.
Potri.001G005500.v3.0	153	211	221	156.633497476177	142	95	145	1.2263852454675408	0.294412245277254	0.0723530231501787	0.145240914079021	up	no	Potri.001G005500	protein_coding	chrChr01:365552-367912:-	gi|743909448|ref|XP_011048202.1|	2669	0.0	PREDICTED: uncharacterized protein LOC105142326 [Populus euphratica]	gi|743909447|ref|XM_011049900.1|	1926	0.0	PREDICTED: Populus euphratica uncharacterized LOC105142326 (LOC105142326), mRNA	.	.	.	.	.	.	.	.	pfam10136	SpecificRecomb	Site-specific recombinase. Members of this family of bacterial proteins are found in various putative site-specific recombinase transmembrane proteins.	.	.	.	.	.
Potri.001G005700.v3.0	0	0	1	1.57857947742522	4	3	1	0.11066073076353151	-3.17578473892511	0.0643193768665959	0.131740785394644	down	no	Potri.001G005700	protein_coding	chrChr01:382128-385602:-	gi|224056994|ref|XP_002299108.1|	2546	0.0	Rieske (2Fe-2S) domain-containing family protein [Populus trichocarpa]	gi|743909453|ref|XM_011049903.1|	1469	0.0	PREDICTED: Populus euphratica protochlorophyllide-dependent translocon component 52, chloroplastic-like (LOC105142330), mRNA	Q8W496	625	0.0	Protochlorophyllide-dependent translocon component 52, chloroplastic	alr4354	234	7e-69	COG4638	pfam08417	PaO	Pheophorbide a oxygenase. This domain is found in bacterial and plant proteins to the C-terminus of a Rieske 2Fe-2S domain (pfam00355). One of the proteins the domain is found in is Pheophorbide a oxygenase (PaO) which seems to be a key regulator of chlorophyll catabolism. Arabidopsis PaO (AtPaO) is a Rieske-type 2Fe-2S enzyme that is identical to Arabidopsis accelerated cell death 1 and homologo…	GO:0015031|protein transport;	GO:0009507|chloroplast;GO:0009941|chloroplast envelope;GO:0009706|chloroplast inner membrane;GO:0016021|integral component of membrane;GO:0009536|plastid;	GO:0051537|2 iron, 2 sulfur cluster binding;GO:0010277|chlorophyllide a oxygenase [overall] activity;GO:0046872|metal ion binding;	.	.
Potri.001G005900.v3.0	2364	3320	2996	2480.07081910845	2481	2040	2003	1.0684431560713599	0.0955101549463008	0.0496676580498487	0.106442574246977	up	no	Potri.001G005900	protein_coding	chrChr01:391276-395085:-	gi|743909452|ref|XP_011048204.1|	1916	0.0	PREDICTED: protochlorophyllide-dependent translocon component 52, chloroplastic-like [Populus euphratica]	gi|743909451|ref|XM_011049902.1|	1103	0.0	PREDICTED: Populus euphratica protochlorophyllide-dependent translocon component 52, chloroplastic-like (LOC105142329), mRNA	Q8W496	514	0.0	Protochlorophyllide-dependent translocon component 52, chloroplastic	all2097	128	5e-53	COG4638	pfam08417	PaO	Pheophorbide a oxygenase. This domain is found in bacterial and plant proteins to the C-terminus of a Rieske 2Fe-2S domain (pfam00355). One of the proteins the domain is found in is Pheophorbide a oxygenase (PaO) which seems to be a key regulator of chlorophyll catabolism. Arabidopsis PaO (AtPaO) is a Rieske-type 2Fe-2S enzyme that is identical to Arabidopsis accelerated cell death 1 and homologo…	GO:0015031|protein transport;	GO:0009507|chloroplast;GO:0009941|chloroplast envelope;GO:0009706|chloroplast inner membrane;GO:0016021|integral component of membrane;GO:0009536|plastid;	GO:0051537|2 iron, 2 sulfur cluster binding;GO:0010277|chlorophyllide a oxygenase [overall] activity;GO:0046872|metal ion binding;	.	.
Potri.001G006000.v3.0	39	56	47	51.9841958509968	50	72	45	0.6777987728341323	-0.561071070086279	0.0374798041936579	0.0842001560240153	down	no	Potri.001G006000	protein_coding	chrChr01:397352-399555:-	gi|743909464|ref|XP_011048211.1|	670	8e-84	PREDICTED: HVA22-like protein f isoform X3 [Populus euphratica]	gi|743909463|ref|XM_011049909.1|	603	0.0	PREDICTED: Populus euphratica HVA22-like protein f (LOC105142331), transcript variant X5, mRNA	Q682H0	201	8e-62	HVA22-like protein f	SPCC830.08c	65.5	8e-12	COG5052	pfam03134	TB2_DP1_HVA22	TB2/DP1, HVA22 family. This family includes members from a wide variety of eukaryotes. It includes the TB2/DP1 (deleted in polyposis) protein, which in humans is deleted in severe forms of familial adenomatous polyposis, an autosomal dominant oncological inherited disease. The family also includes the plant protein of known similarity to TB2/DP1, the HVA22 abscisic acid-induced protein, which is …	.	GO:0016021|integral component of membrane;	.	.	.
Potri.001G006200.v3.0	31	51	49	34.1317125634221	27	30	24	1.2862001389553557	0.363115150451697	0.247179325569197	0.380885120329974	up	no	Potri.001G006200	protein_coding	chrChr01:405849-408429:-	gi|566147167|ref|XP_002299112.2|	3196	0.0	hypothetical protein POPTR_0001s04330g [Populus trichocarpa]	gi|566147166|ref|XM_002299076.2|	1895	0.0	Populus trichocarpa hypothetical protein (POPTR_0001s04330g) mRNA, complete cds	Q9LHN9	697	0.0	IQ domain-containing protein IQM2	.	.	.	.	pfam06695	Sm_multidrug_ex	Putative small multi-drug export protein. This family contains a small number of putative small multi-drug export proteins.	.	GO:0005737|cytoplasm;GO:0005634|nucleus;	.	.	.
Potri.001G006300.v3.0	110	125	141	101.173585728442	101	69	77	1.232027713184504	0.301034708325164	0.109917099622696	0.203407543825769	up	no	Potri.001G006300	protein_coding	chrChr01:422856-426429:-	gi|566147169|ref|XP_002299114.2|	731	2e-92	hypothetical protein POPTR_0001s04340g [Populus trichocarpa]	gi|566147168|ref|XM_002299078.2|	1132	0.0	Populus trichocarpa hypothetical protein (POPTR_0001s04340g) mRNA, complete cds	B9DG24	246	7e-78	Transcription initiation factor TFIID subunit 7	SPAC13F5.02c	67.8	1e-11	COG5414	pfam04658	TAFII55_N	TAFII55 protein conserved region. The general transcription factor, TFIID, consists of the TATA-binding protein (TBP) associated with a series of TBP-associated factors (TAFs) that together participate in the assembly of the transcription preinitiation complex. TAFII55 binds to TAFII250 and inhibits it acetyltransferase activity. The exact role of TAFII55 is currently unknown. The conserved regio…	GO:0006357|regulation of transcription from RNA polymerase II promoter;GO:0051123|RNA polymerase II transcriptional preinitiation complex assembly;	GO:0005669|transcription factor TFIID complex;	GO:0035035|histone acetyltransferase binding;GO:0003713|transcription coactivator activity;GO:0008134|transcription factor binding;GO:0044212|transcription regulatory region DNA binding;	K03132	TAF7; transcription initiation factor TFIID subunit 7
Potri.001G006400.v3.0	757	1031	899	846.150551003166	968	740	739	0.8847275626552245	-0.176694825585262	0.0168397056018746	0.0428694891756812	down	no	Potri.001G006400	protein_coding	chrChr01:435610-440066:+	gi|224052944|ref|XP_002297637.1|	1138	1e-151	SC35-like splicing factor family protein [Populus trichocarpa]	gi|566147170|ref|XM_002297601.2|	1158	0.0	Populus trichocarpa SC35-like splicing factor family protein (POPTR_0001s04350g) mRNA, complete cds	Q9LHP2	167	1e-46	Serine/arginine-rich SC35-like splicing factor SCL30A	.	.	.	.	pfam00076	RRM_1	RNA recognition motif. (a.k.a. RRM, RBD, or RNP domain). The RRM motif is probably diagnostic of an RNA binding protein. RRMs are found in a variety of RNA binding proteins, including various hnRNP proteins, proteins implicated in regulation of alternative splicing, and protein components of snRNPs. The motif also appears in a few single stranded DNA binding proteins. The RRM structure consists o…	GO:0000398|mRNA splicing, via spliceosome;GO:0008380|RNA splicing;	GO:0005829|cytosol;GO:0016607|nuclear speck;GO:0005681|spliceosomal complex;	GO:0000166|nucleotide binding;GO:0003723|RNA binding;	K12900	FUSIP1; FUS-interacting serine-arginine-rich protein 1
Potri.001G006500.v3.0	52	63	71	47.9140204692521	45	30	36	1.3520220582453932	0.435118689387582	0.102970784109185	0.192822763249319	up	no	Potri.001G006500	protein_coding	chrChr01:440697-444941:+	gi|566147172|ref|XP_002297638.2|	2531	0.0	hypothetical protein POPTR_0001s04360g [Populus trichocarpa]	gi|743943064|ref|XM_011017729.1|	1861	0.0	PREDICTED: Populus euphratica glucan endo-1,3-beta-glucosidase 4-like (LOC105119579), transcript variant X5, mRNA	Q94CD8	633	0.0	Glucan endo-1,3-beta-glucosidase 4	.	.	.	.	pfam00332	Glyco_hydro_17	Glycosyl hydrolases family 17.	GO:0005975|carbohydrate metabolic process;GO:0006952|defense response;	GO:0031225|anchored component of membrane;GO:0046658|anchored component of plasma membrane;GO:0005886|plasma membrane;	GO:0042973|glucan endo-1,3-beta-D-glucosidase activity;GO:0004553|hydrolase activity, hydrolyzing O-glycosyl compounds;GO:0030247|polysaccharide binding;	.	.
Potri.001G006600.v3.0	42	59	52	32.9515125807087	25	20	12	2.1661593329288364	1.11513936500165	0.000830342013540131	0.00304115590599446	up	yes	Potri.001G006600	protein_coding	chrChr01:455410-459998:+	gi|566147174|ref|XP_002297639.2|	3907	0.0	hypothetical protein POPTR_0001s04370g [Populus trichocarpa]	gi|566147173|ref|XM_002297603.2|	2249	0.0	Populus trichocarpa hypothetical protein (POPTR_0001s04370g) mRNA, complete cds	Q84P17	1041	0.0	Probable acyl-activating enzyme 18, peroxisomal	.	.	.	.	pfam00501	AMP-binding	AMP-binding enzyme.	GO:0009850|auxin metabolic process;GO:0006631|fatty acid metabolic process;	GO:0005777|peroxisome;	GO:0016874|ligase activity;	.	.
Potri.001G006700.v3.0	664	948	864	740.976603003313	763	718	564	0.9712797178698002	-0.042041259109632	0.610592763126605	0.730998229843354	down	no	Potri.001G006700	protein_coding	chrChr01:461602-467203:+	gi|566147176|ref|XP_002297640.2|	3902	0.0	hypothetical protein POPTR_0001s04380g [Populus trichocarpa]	gi|566147175|ref|XM_002297604.2|	2491	0.0	Populus trichocarpa hypothetical protein (POPTR_0001s04380g) mRNA, complete cds	Q84P17	1077	0.0	Probable acyl-activating enzyme 18, peroxisomal	BH1137	199	2e-53	COG0365	pfam00501	AMP-binding	AMP-binding enzyme.	GO:0009850|auxin metabolic process;GO:0006631|fatty acid metabolic process;	GO:0005777|peroxisome;	GO:0016874|ligase activity;	.	.
Potri.001G006900.v3.0	1	0	0	0.179252313528309	0	0	0	1.572484272103086	0.653045587424211	0.872848269215045	NA	up	no	Potri.001G006900	protein_coding	chrChr01:476037-477064:-	gi|566147180|ref|XP_002299115.2|	1542	0.0	oxidoreductase family protein [Populus trichocarpa]	gi|566147179|ref|XM_002299079.2|	898	0.0	Populus trichocarpa oxidoreductase family protein (POPTR_0001s04410g) mRNA, complete cds	Q9LHN8	412	4e-142	Feruloyl CoA ortho-hydroxylase 1	PA4191	97.1	3e-22	COG3491	pfam14226	DIOX_N	non-haem dioxygenase in morphine synthesis N-terminal. This is the highly conserved N-terminal region of proteins with 2-oxoglutarate/Fe(II)-dependent dioxygenase activity.	GO:0009805|coumarin biosynthetic process;GO:0010421|hydrogen peroxide-mediated programmed cell death;GO:0009699|phenylpropanoid biosynthetic process;	.	GO:0051213|dioxygenase activity;GO:0046872|metal ion binding;	K06892	F6H1; feruloyl-CoA ortho-hydroxylase [EC:1.14.11.-]
Potri.001G007000.v3.0	681	1346	1083	991.402161974325	1145	867	931	0.8358746359937892	-0.258641510945057	0.102635250677805	0.192301606075511	down	no	Potri.001G007000	protein_coding	chrChr01:493207-494619:+	gi|566147182|ref|XP_002297641.2|	1852	0.0	hypothetical protein POPTR_0001s04420g [Populus trichocarpa]	gi|566147181|ref|XM_002297605.2|	1371	0.0	Populus trichocarpa hypothetical protein (POPTR_0001s04420g) mRNA, complete cds	Q9LMR5	198	7e-57	F-box/kelch-repeat protein At1g15670	.	.	.	.	pfam01344	Kelch_1	Kelch motif. The kelch motif was initially discovered in Kelch. In this protein there are six copies of the motif. It has been shown that the Drosophila ring canal kelch protein is related to Galactose Oxidase for which a structure has been solved. The kelch motif forms a beta sheet. Several of these sheets associate to form a beta propeller structure as found in pfam00064, pfam00400 and pfam0041…	GO:0080037|negative regulation of cytokinin-activated signaling pathway;GO:0043161|proteasome-mediated ubiquitin-dependent protein catabolic process;GO:0042787|protein ubiquitination involved in ubiquitin-dependent protein catabolic process;GO:2000762|regulation of phenylpropanoid metabolic process;GO:0030162|regulation of proteolysis;	GO:0005829|cytosol;GO:0019005|SCF ubiquitin ligase complex;	GO:0031625|ubiquitin protein ligase binding;	.	.
Potri.001G007100.v3.0	5	4	4	6.77232266445658	10	5	11	0.40731737823159553	-1.29577472652272	0.0749542120566197	0.1495246425288	down	no	Potri.001G007100	protein_coding	chrChr01:495004-496358:+	gi|224052970|ref|XP_002297642.1|	1922	0.0	oxidoreductase family protein [Populus trichocarpa]	gi|743909506|ref|XM_011049932.1|	1150	0.0	PREDICTED: Populus euphratica feruloyl CoA ortho-hydroxylase 1-like (LOC105142343), mRNA	Q9C899	496	2e-173	Feruloyl CoA ortho-hydroxylase 2	PA4191	113	3e-27	COG3491	pfam03171	2OG-FeII_Oxy	2OG-Fe(II) oxygenase superfamily. This family contains members of the 2-oxoglutarate (2OG) and Fe(II)-dependent oxygenase superfamily. This family includes the C-terminal of prolyl 4-hydroxylase alpha subunit. The holoenzyme has the activity EC:1.14.11.2 catalyzing the reaction: Procollagen L-proline + 2-oxoglutarate + O2 <=> procollagen trans- 4-hydroxy-L-proline + succinate + CO2. The full enzy…	.	.	GO:0051213|dioxygenase activity;GO:0046872|metal ion binding;	K06892	F6H1; feruloyl-CoA ortho-hydroxylase [EC:1.14.11.-]
Potri.001G007200.v3.0	20	27	24	23.3217040673879	23	14	32	0.8221925129484142	-0.282451860399005	0.4750217352322	0.613883727922663	down	no	Potri.001G007200	protein_coding	chrChr01:496385-497929:-	gi|224057042|ref|XP_002299116.1|	2285	0.0	hypothetical protein POPTR_0001s04440g [Populus trichocarpa]	gi|743932753|ref|XM_011012371.1|	1476	0.0	PREDICTED: Populus euphratica probable polyamine transporter At3g13620 (LOC105115478), mRNA	Q9LHN7	567	0.0	Probable polyamine transporter At3g13620	CC1184	73.2	6e-13	COG0531	pfam13520	AA_permease_2	Amino acid permease.	GO:0015846|polyamine transport;	GO:0005887|integral component of plasma membrane;	GO:0015171|amino acid transmembrane transporter activity;GO:0015297|antiporter activity;GO:0015203|polyamine transmembrane transporter activity;GO:0015293|symporter activity;	.	.
Potri.001G007300.v3.0	65	94	74	91.5145190919509	100	103	105	0.604119690704242	-0.72709368427979	0.000222046063230513	0.000925467336097037	down	no	Potri.001G007300	protein_coding	chrChr01:499381-501124:-	gi|224057048|ref|XP_002299117.1|	2332	0.0	amino acid permease family protein [Populus trichocarpa]	gi|743932755|ref|XM_011012372.1|	1649	0.0	PREDICTED: Populus euphratica probable polyamine transporter At3g13620 (LOC105115479), mRNA	Q9LHN7	675	0.0	Probable polyamine transporter At3g13620	MTH546	71.6	2e-12	COG0531	pfam13520	AA_permease_2	Amino acid permease.	GO:0015846|polyamine transport;	GO:0005887|integral component of plasma membrane;	GO:0015171|amino acid transmembrane transporter activity;GO:0015297|antiporter activity;GO:0015203|polyamine transmembrane transporter activity;GO:0015293|symporter activity;	.	.
Potri.001G007800.v3.0	578	809	741	565.780900049216	486	424	454	1.2495596798652675	0.321419807218562	0.000124102866218253	0.000543630006932588	up	no	Potri.001G007800	protein_coding	chrChr01:521321-526249:-	gi|224057068|ref|XP_002299121.1|	1699	0.0	type 2A protein phosphatase-3 [Populus trichocarpa]	gi|566147193|ref|XM_002299085.2|	1648	0.0	Populus trichocarpa type 2A protein phosphatase-3 (POPTR_0001s04500g) mRNA, complete cds	Q07100	628	0.0	Serine/threonine-protein phosphatase PP2A-4 catalytic subunit	SPBC16H5.07c	518	0.0	COG0639	pfam00149	Metallophos	Calcineurin-like phosphoesterase. This family includes a diverse range of phosphoesterases, including protein phosphoserine phosphatases, nucleotidases, sphingomyelin phosphodiesterases and 2'-3' cAMP phosphodiesterases as well as nucleases such as bacterial SbcD or yeast MRE11. The most conserved regions in this superfamily centre around the metal chelating residues.	GO:0080022|primary root development;GO:0048364|root development;GO:0048863|stem cell differentiation;	GO:0005737|cytoplasm;GO:0005829|cytosol;GO:0005634|nucleus;GO:0005886|plasma membrane;	GO:0046872|metal ion binding;GO:0004721|phosphoprotein phosphatase activity;	K04382	PPP2C; serine/threonine-protein phosphatase 2A catalytic subunit [EC:3.1.3.16]
Potri.001G007900.v3.0	621	980	850	729.992380466062	723	642	644	0.9733732760735645	-0.03893492886494	0.619175395294714	0.737723196490648	down	no	Potri.001G007900	protein_coding	chrChr01:527760-533832:+	gi|566147195|ref|XP_002297644.2|	1896	0.0	hypothetical protein POPTR_0001s04510g [Populus trichocarpa]	gi|743932771|ref|XM_011012380.1|	1482	0.0	PREDICTED: Populus euphratica DEAD-box ATP-dependent RNA helicase 37-like (LOC105115487), transcript variant X3, mRNA	Q84W89	561	0.0	DEAD-box ATP-dependent RNA helicase 37	.	.	.	.	pfam00270	DEAD	DEAD/DEAH box helicase. Members of this family include the DEAD and DEAH box helicases. Helicases are involved in unwinding nucleic acids. The DEAD box helicases are involved in various aspects of RNA metabolizm, including nuclear transcription, pre mRNA splicing, ribosome biogenesis, nucleocytoplasmic transport, translation, RNA decay and organellar gene expression.	GO:0010501|RNA secondary structure unwinding;	GO:0005777|peroxisome;	GO:0005524|ATP binding;GO:0004004|ATP-dependent RNA helicase activity;GO:0003723|RNA binding;	K11594	DDX3X, bel; ATP-dependent RNA helicase DDX3X [EC:3.6.4.13]
Potri.001G008000.v3.0	66	96	110	65.3586265697824	52	27	59	1.5731313013344719	0.653639090256838	0.0115579001514479	0.0309226741412595	up	no	Potri.001G008000	protein_coding	chrChr01:539462-543930:+	gi|743932774|ref|XP_011010683.1|	2258	0.0	PREDICTED: F-box/kelch-repeat protein At1g55270-like isoform X1 [Populus euphratica]	gi|743909526|ref|XM_011049942.1|	2144	0.0	PREDICTED: Populus euphratica F-box/kelch-repeat protein At1g55270-like (LOC105142352), transcript variant X1, mRNA	Q93W93	731	0.0	F-box/kelch-repeat protein At1g55270	.	.	.	.	pfam01344	Kelch_1	Kelch motif. The kelch motif was initially discovered in Kelch. In this protein there are six copies of the motif. It has been shown that the Drosophila ring canal kelch protein is related to Galactose Oxidase for which a structure has been solved. The kelch motif forms a beta sheet. Several of these sheets associate to form a beta propeller structure as found in pfam00064, pfam00400 and pfam0041…	GO:0016567|protein ubiquitination;	GO:0031463|Cul3-RING ubiquitin ligase complex;	.	.	.
Potri.001G008300.v3.0	81	152	122	86.9349578477297	65	70	56	1.4731730864270567	0.55892694582511	0.00712255746880152	0.0202576928093304	up	no	Potri.001G008300	protein_coding	chrChr01:551033-552870:-	gi|566147204|ref|XP_002299123.2|	678	3e-86	hypothetical protein POPTR_0001s04560g [Populus trichocarpa]	gi|743932783|ref|XM_011012386.1|	472	0.0	PREDICTED: Populus euphratica uncharacterized LOC105115490 (LOC105115490), transcript variant X2, mRNA	.	.	.	.	.	.	.	.	pfam04398	DUF538	Protein of unknown function, DUF538. This family consists of several plant proteins of unknown function.	.	.	.	.	.
Potri.001G008400.v3.0	1827	2368	2235	1985.02014571763	2065	1787	1754	0.9225415285362232	-0.1163142388203	0.0240710049790668	0.0580307440455792	down	no	Potri.001G008400	protein_coding	chrChr01:554019-555833:-	gi|224057098|ref|XP_002299126.1|	806	1e-104	hypothetical protein POPTR_0001s04580g [Populus trichocarpa]	gi|566147209|ref|XM_002299090.2|	1049	0.0	Populus trichocarpa hypothetical protein (POPTR_0001s04580g) mRNA, complete cds	.	.	.	.	.	.	.	.	pfam04398	DUF538	Protein of unknown function, DUF538. This family consists of several plant proteins of unknown function.	.	.	.	.	.
Potri.001G008500.v3.0	431	645	514	425.913859868171	422	326	299	1.220796788035202	0.287823071502167	0.00448476719453946	0.013607122502847	up	no	Potri.001G008500	protein_coding	chrChr01:560974-562209:-	gi|224057104|ref|XP_002299127.1|	924	9e-122	hypothetical protein POPTR_0001s04590g [Populus trichocarpa]	gi|224057103|ref|XM_002299091.1|	571	0.0	Populus trichocarpa hypothetical protein (POPTR_0001s04590g) mRNA, complete cds	O64864	147	3e-40	Protein YLS3	.	.	.	.	pfam14368	LTP_2	Probable lipid transfer. The members of this family are probably involved in lipid transfer. The family has several highly conserved cysteines, paired in various ways.	GO:0006869|lipid transport;	GO:0031225|anchored component of membrane;GO:0005886|plasma membrane;	GO:0008289|lipid binding;	.	.
Potri.001G008700.v3.0	156	177	202	151.585571292369	127	119	142	1.1072038099262642	0.146920812458907	0.361566466663759	0.504855935351468	up	no	Potri.001G008700	protein_coding	chrChr01:568599-573747:+	gi|566147213|ref|XP_002297647.2|	3762	0.0	hypothetical protein POPTR_0001s04610g [Populus trichocarpa]	gi|743932793|ref|XM_011012394.1|	2164	0.0	PREDICTED: Populus euphratica splicing factor 1-like (LOC105115494), transcript variant X1, mRNA	Q54BM5	94.4	9e-19	Branchpoint-bridging protein	SPCC962.06c_1	72.8	6e-13	COG5176	pfam03154	Atrophin-1	Atrophin-1 family. Atrophin-1 is the protein product of the dentatorubral-pallidoluysian atrophy (DRPLA) gene. DRPLA OMIM:125370 is a progressive neurodegenerative disorder. It is caused by the expansion of a CAG repeat in the DRPLA gene on chromosome 12p. This results in an extended polyglutamine region in atrophin-1, that is thought to confer toxicity to the protein, possibly through altering i…	GO:0000398|mRNA splicing, via spliceosome;	GO:0000243|commitment complex;	GO:0045131|pre-mRNA branch point binding;GO:0003723|RNA binding;GO:0008270|zinc ion binding;	K13095	SF1; splicing factor 1
Potri.001G008800.v3.0	874	1064	1008	973.838286779463	1086	901	924	0.8163057695495132	-0.292818440750175	2.49979913406804e-05	0.000125447265486562	down	no	Potri.001G008800	protein_coding	chrChr01:571896-581529:-	gi|566147215|ref|XP_002299129.2|	4259	0.0	hypothetical protein POPTR_0001s04620g [Populus trichocarpa]	gi|743932803|ref|XM_011012399.1|	2910	0.0	PREDICTED: Populus euphratica E3 ubiquitin-protein ligase BRE1-like 2 (LOC105115495), transcript variant X2, mRNA	Q9C895	986	0.0	E3 ubiquitin-protein ligase BRE1-like 2	.	.	.	.	pfam05557	MAD	Mitotic checkpoint protein. This family consists of several eukaryotic mitotic checkpoint (Mitotic arrest deficient or MAD) proteins. The mitotic spindle checkpoint monitors proper attachment of the bipolar spindle to the kinetochores of aligned sister chromatids and causes a cell cycle arrest in prometaphase when failures occur. Multiple components of the mitotic spindle checkpoint have been ide…	GO:0033523|histone H2B ubiquitination;GO:0010390|histone monoubiquitination;GO:0045087|innate immune response;GO:0009965|leaf morphogenesis;GO:0010162|seed dormancy process;GO:0010228|vegetative to reproductive phase transition of meristem;	GO:0005634|nucleus;	GO:0016874|ligase activity;GO:0042803|protein homodimerization activity;GO:0008270|zinc ion binding;	K10696	BRE1; E3 ubiquitin-protein ligase BRE1 [EC:2.3.2.27]
Potri.001G008900.v3.0	0	0	0	0.192751045564798	0	1	0	0.4145138568668721	-1.27050776421828	0.755524772818631	NA	down	no	Potri.001G008900	protein_coding	chrChr01:585986-587061:-	gi|224057122|ref|XP_002299130.1|	1355	0.0	hypothetical protein POPTR_0001s04630g [Populus trichocarpa]	gi|566147216|ref|XM_002299094.2|	1076	0.0	Populus trichocarpa hypothetical protein (POPTR_0001s04630g) mRNA, complete cds	.	.	.	.	.	.	.	.	pfam04819	DUF716	Family of unknown function (DUF716). This family is equally distributed in both metazoa and plants. Annotation associated with a member from Nicotiana tabacum suggest that it may be involved in response to viral attack in plants. However, no clear function has been assigned to this family.	.	.	.	.	.
Potri.001G009000.v3.0	2	8	5	3.05747841195169	1	2	2	2.3046496612901413	1.20454745766818	0.268206607542973	0.405254003511447	up	no	Potri.001G009000	protein_coding	chrChr01:591887-593077:-	gi|566147218|ref|XP_002299131.2|	1563	0.0	hypothetical protein POPTR_0001s04640g [Populus trichocarpa]	gi|566147217|ref|XM_002299095.2|	1170	0.0	Populus trichocarpa hypothetical protein (POPTR_0001s04640g) mRNA, complete cds	.	.	.	.	.	.	.	.	pfam04819	DUF716	Family of unknown function (DUF716). This family is equally distributed in both metazoa and plants. Annotation associated with a member from Nicotiana tabacum suggest that it may be involved in response to viral attack in plants. However, no clear function has been assigned to this family.	.	.	.	.	.
Potri.001G009200.v3.0	26	26	24	14.2282539089207	5	5	5	4.114692395533081	2.0407845822808	0.000201329785138885	0.000845547354146016	up	yes	Potri.001G009200	protein_coding	chrChr01:603401-603796:+	gi|224052984|ref|XP_002297649.1|	399	2e-47	hypothetical protein POPTR_0001s04660g [Populus trichocarpa]	gi|224052983|ref|XM_002297613.1|	354	0.0	Populus trichocarpa hypothetical protein (POPTR_0001s04660g) mRNA, complete cds	.	.	.	.	.	.	.	.	pfam05975	EcsB	Bacterial ABC transporter protein EcsB. This family consists of several bacterial ABC transporter proteins which are homologous to the EcsB protein of Bacillus subtilis. EcsB is thought to encode a hydrophobic protein with six membrane-spanning helices in a pattern found in other hydrophobic components of ABC transporters.	.	.	.	.	.
Potri.001G009300.v3.0	10	8	12	5.05991729238947	2	0	1	8.241967524995268	3.04298877912186	0.00485418281308114	0.0145365931340159	up	yes	Potri.001G009300	protein_coding	chrChr01:605212-605886:-	gi|743886923|ref|XP_011037982.1|	509	2e-62	PREDICTED: uncharacterized protein LOC105135007 [Populus euphratica]	gi|743886922|ref|XM_011039680.1|	534	0.0	PREDICTED: Populus euphratica uncharacterized LOC105135007 (LOC105135007), mRNA	.	.	.	.	.	.	.	.	pfam11139	DUF2910	Protein of unknown function (DUF2910). Some members in this bacterial family annotate the proteins as cytochrome C biogenesis proteins however this cannot be confirmed. Currently no function for this family is known.	.	.	.	.	.
Potri.001G009500.v3.0	85	106	99	89.2506634655702	106	83	64	0.927991359331792	-0.10781672262418	0.588357686600917	0.712726193623489	down	no	Potri.001G009500	protein_coding	chrChr01:614463-615287:+	gi|566147225|ref|XP_002297650.2|	476	3e-57	hypothetical protein POPTR_0001s04690g [Populus trichocarpa]	gi|566147224|ref|XM_002297614.2|	558	0.0	Populus trichocarpa hypothetical protein (POPTR_0001s04690g) mRNA, complete cds	.	.	.	.	.	.	.	.	pfam10328	7TM_GPCR_Srx	Serpentine type 7TM GPCR chemoreceptor Srx. Chemoreception is mediated in Caenorhabditis elegans by members of the seven-transmembrane G-protein-coupled receptor class (7TM GPCRs) of proteins which are of the serpentine type. Srx is part of the Srg superfamily of chemoreceptors. Chemoperception is one of the central senses of soil nematodes like C. elegans which are otherwise 'blind' and 'deaf'.	.	.	.	.	.
Potri.001G009600.v3.0	96	156	151	134.825771934813	131	138	140	0.7820872463507815	-0.354598537410245	0.0332478062019901	0.0763997584518421	down	no	Potri.001G009600	protein_coding	chrChr01:616818-623001:-	gi|566147227|ref|XP_002299134.2|	4560	0.0	hypothetical protein POPTR_0001s04700g [Populus trichocarpa]	gi|566147226|ref|XM_002299098.2|	2887	0.0	Populus trichocarpa hypothetical protein (POPTR_0001s04700g) mRNA, complete cds	Q94F88	852	0.0	DNA (cytosine-5)-methyltransferase CMT3	jhp0435	114	3e-26	COG0270	pfam00145	DNA_methylase	C-5 cytosine-specific DNA methylase.	GO:0006342|chromatin silencing;GO:0006306|DNA methylation;GO:0010425|DNA methylation on cytosine within a CNG sequence;GO:0051567|histone H3-K9 methylation;GO:0045814|negative regulation of gene expression, epigenetic;GO:0006351|transcription, DNA-templated;GO:0010069|zygote asymmetric cytokinesis in embryo sac;	GO:0005634|nucleus;	GO:0003682|chromatin binding;GO:0003886|DNA (cytosine-5-)-methyltransferase activity;GO:0003677|DNA binding;	K00558	DNMT1, dcm; DNA (cytosine-5)-methyltransferase 1 [EC:2.1.1.37]
Potri.001G009700.v3.0	1334	2033	1814	1515.40134532931	1540	1262	1298	1.0106612887408652	0.0152995759466282	0.799642093595758	0.873284790466963	up	no	Potri.001G009700	protein_coding	chrChr01:631928-638739:+	gi|566147229|ref|XP_002297651.2|	3584	0.0	hypothetical protein POPTR_0001s04710g [Populus trichocarpa]	gi|566147228|ref|XM_002297615.2|	2821	0.0	Populus trichocarpa hypothetical protein (POPTR_0001s04710g) mRNA, complete cds	Q852L0	968	0.0	Casein kinase 1-like protein HD16	.	.	.	.	pfam00069	Pkinase	Protein kinase domain.	GO:0006897|endocytosis;GO:0009908|flower development;GO:0009740|gibberellic acid mediated signaling pathway;GO:0018105|peptidyl-serine phosphorylation;GO:0008360|regulation of cell shape;GO:0040008|regulation of growth;GO:0016055|Wnt signaling pathway;	GO:0005737|cytoplasm;GO:0005634|nucleus;	GO:0005524|ATP binding;GO:0004674|protein serine/threonine kinase activity;	.	.
Potri.001G009800.v3.0	646	901	823	783.164049722473	824	776	747	0.8085449210755087	-0.306600165823488	2.80435401683645e-05	0.000139635949313974	down	no	Potri.001G009800	protein_coding	chrChr01:639606-647632:+	gi|743886882|ref|XP_011037973.1|	688	3e-84	PREDICTED: uncharacterized protein LOC105135002 [Populus euphratica]	gi|566147231|ref|XM_006368483.1|	894	0.0	Populus trichocarpa hypothetical protein (POPTR_0001s04720g) mRNA, complete cds	O64750	199	7e-59	Protein EMBRYO SAC DEVELOPMENT ARREST 3, chloroplastic	.	.	.	.	pfam00684	DnaJ_CXXCXGXG	DnaJ central domain. The central cysteine-rich (CR) domain of DnaJ proteins contains four repeats of the motif CXXCXGXG where X is any amino acid. The isolated cysteine rich domain folds in zinc dependent fashion. Each set of two repeats binds one unit of zinc. Although this domain has been implicated in substrate binding, no evidence of specific interaction between the isolated DNAJ cysteine ric…	GO:0009561|megagametogenesis;GO:0010027|thylakoid membrane organization;	GO:0009507|chloroplast;GO:0009534|chloroplast thylakoid;GO:0009535|chloroplast thylakoid membrane;	GO:0046872|metal ion binding;	.	.
Potri.001G009900.v3.0	0	5	0	4.20882926331552	5	8	6	0.19958817597898978	-2.32490183995244	0.0286270912740667	0.0672241522292746	down	no	Potri.001G009900	protein_coding	chrChr01:643504-644577:-	gi|566147234|ref|XP_002299135.2|	866	3e-116	hypothetical protein POPTR_0001s04730g [Populus trichocarpa]	gi|566147233|ref|XM_002299099.2|	508	0.0	Populus trichocarpa hypothetical protein (POPTR_0001s04730g) mRNA, complete cds	Q10PP8	265	3e-86	Metal tolerance protein 4	PAB0462	51.6	1e-07	COG0053	pfam01545	Cation_efflux	Cation efflux family. Members of this family are integral membrane proteins, that are found to increase tolerance to divalent metal ions such as cadmium, zinc, and cobalt. These proteins are thought to be efflux pumps that remove these ions from cells.	GO:0061088|regulation of sequestering of zinc ion;GO:0010043|response to zinc ion;	GO:0016021|integral component of membrane;GO:0016020|membrane;GO:0005774|vacuolar membrane;	GO:0005385|zinc ion transmembrane transporter activity;	.	.
Potri.001G010100.v3.0	0	1	4	1.63529426423808	1	3	1	0.7650544223928266	-0.386365716855163	0.792638768608989	0.868777592714782	down	no	Potri.001G010100	protein_coding	chrChr01:651043-652778:-	gi|743886873|ref|XP_011037970.1|	1659	0.0	PREDICTED: metal tolerance protein 4-like isoform X1 [Populus euphratica]	gi|566147235|ref|XM_002299100.2|	1014	0.0	Populus trichocarpa cation efflux family protein (POPTR_0001s04740g) mRNA, complete cds	Q10PP8	516	0.0	Metal tolerance protein 4	PAB0462	78.6	7e-16	COG0053	pfam01545	Cation_efflux	Cation efflux family. Members of this family are integral membrane proteins, that are found to increase tolerance to divalent metal ions such as cadmium, zinc, and cobalt. These proteins are thought to be efflux pumps that remove these ions from cells.	GO:0061088|regulation of sequestering of zinc ion;GO:0010043|response to zinc ion;	GO:0016021|integral component of membrane;GO:0016020|membrane;GO:0005774|vacuolar membrane;	GO:0005385|zinc ion transmembrane transporter activity;	.	.
Potri.001G010200.v3.0	1	2	3	1.55359931201583	3	1	0	1.2286040503896944	0.297020044614613	0.83997762905012	0.900076474878602	up	no	Potri.001G010200	protein_coding	chrChr01:654690-657190:-	gi|566254327|ref|XP_006387457.1|	1903	0.0	hypothetical protein POPTR_1020s00210g [Populus trichocarpa]	gi|566147235|ref|XM_002299100.2|	1357	0.0	Populus trichocarpa cation efflux family protein (POPTR_0001s04740g) mRNA, complete cds	Q10PP8	552	0.0	Metal tolerance protein 4	PAB0462	78.6	3e-15	COG0053	pfam01545	Cation_efflux	Cation efflux family. Members of this family are integral membrane proteins, that are found to increase tolerance to divalent metal ions such as cadmium, zinc, and cobalt. These proteins are thought to be efflux pumps that remove these ions from cells.	GO:0061088|regulation of sequestering of zinc ion;GO:0010043|response to zinc ion;	GO:0016021|integral component of membrane;GO:0016020|membrane;GO:0005774|vacuolar membrane;	GO:0005385|zinc ion transmembrane transporter activity;	.	.
Potri.001G010300.v3.0	0	2	0	0.262441305103703	0	0	0	2.6354917214105757	1.3980721602903	0.701344560664138	NA	up	no	Potri.001G010300	protein_coding	chrChr01:657997-661070:-	gi|566147238|ref|XP_002299137.2|	1843	0.0	hypothetical protein POPTR_0001s04750g [Populus trichocarpa]	gi|743886878|ref|XM_011039670.1|	1433	0.0	PREDICTED: Populus euphratica metal tolerance protein 4-like (LOC105135000), mRNA	Q10PP8	513	6e-178	Metal tolerance protein 4	PAB0462	73.6	9e-14	COG0053	pfam01545	Cation_efflux	Cation efflux family. Members of this family are integral membrane proteins, that are found to increase tolerance to divalent metal ions such as cadmium, zinc, and cobalt. These proteins are thought to be efflux pumps that remove these ions from cells.	GO:0061088|regulation of sequestering of zinc ion;GO:0010043|response to zinc ion;	GO:0016021|integral component of membrane;GO:0016020|membrane;GO:0005774|vacuolar membrane;	GO:0005385|zinc ion transmembrane transporter activity;	.	.
Potri.001G010400.v3.0	34	48	61	48.9707495709287	63	42	48	0.7503486848229771	-0.414366927325687	0.121868533401188	0.22036670366746	down	no	Potri.001G010400	protein_coding	chrChr01:662207-665675:-	gi|566147240|ref|XP_002299138.2|	3094	0.0	hypothetical protein POPTR_0001s04760g [Populus trichocarpa]	gi|566147239|ref|XM_002299102.2|	2371	0.0	Populus trichocarpa hypothetical protein (POPTR_0001s04760g) mRNA, complete cds	Q8W4I6	396	3e-123	GTP-binding protein BRASSINAZOLE INSENSITIVE PALE GREEN 2, chloroplastic	BH1323	140	6e-35	COG1161	pfam01926	MMR_HSR1	50S ribosome-binding GTPase. The full-length GTPase protein is required for the complete activity of the protein of interacting with the 50S ribosome and binding of both adenine and guanine nucleotides, with a preference for guanine nucleotide.	GO:0009742|brassinosteroid mediated signaling pathway;GO:0009658|chloroplast organization;GO:1901259|chloroplast rRNA processing;GO:1904143|positive regulation of carotenoid biosynthetic process;GO:1902326|positive regulation of chlorophyll biosynthetic process;GO:0006355|regulation of transcription, DNA-templated;GO:0009646|response to absence of light;GO:0009741|response to brassinosteroid;GO:0…	GO:0009507|chloroplast;GO:0009570|chloroplast stroma;GO:0005739|mitochondrion;	GO:0005525|GTP binding;GO:0003924|GTPase activity;GO:0019843|rRNA binding;	.	.
Potri.001G010500.v3.0	392	464	457	355.858731467914	328	270	274	1.2154952309960663	0.281544232953789	0.00658697767248331	0.0189448722338043	up	no	Potri.001G010500	protein_coding	chrChr01:666579-669724:-	gi|224057140|ref|XP_002299139.1|	1560	0.0	hypothetical protein POPTR_0001s04770g [Populus trichocarpa]	gi|743886858|ref|XM_011039664.1|	1540	0.0	PREDICTED: Populus euphratica E3 ubiquitin-protein ligase SINAT2-like (LOC105134997), transcript variant X1, mRNA	Q9M2P4	455	2e-154	E3 ubiquitin-protein ligase SINAT2	.	.	.	.	pfam03145	Sina	Seven in absentia protein family. The seven in absentia (sina) gene was first identified in Drosophila. The Drosophila Sina protein is essential for the determination of the R7 pathway in photoreceptor cell development: the loss of functional Sina results in the transformation of the R7 precursor cell to a non- neuronal cell type. The Sina protein contains an N-terminal RING finger domain pfam000…	GO:0007275|multicellular organismal development;GO:0043161|proteasome-mediated ubiquitin-dependent protein catabolic process;GO:0042787|protein ubiquitination involved in ubiquitin-dependent protein catabolic process;	GO:0005737|cytoplasm;GO:0005634|nucleus;	GO:0016874|ligase activity;GO:0061630|ubiquitin protein ligase activity;GO:0008270|zinc ion binding;	K04506	SIAH1; E3 ubiquitin-protein ligase SIAH1 [EC:2.3.2.27]
Potri.001G010600.v3.0	2	1	3	2.93682779931612	4	4	3	0.4438936666399111	-1.17171397007742	0.276517810849551	0.414661031353181	down	no	Potri.001G010600	protein_coding	chrChr01:672116-672875:+	gi|566147243|ref|XP_002297653.2|	297	6e-31	hypothetical protein POPTR_0001s04780g, partial [Populus trichocarpa]	gi|743886856|ref|XM_011039663.1|	624	0.0	PREDICTED: Populus euphratica serine/threonine-protein kinase GRIK1-like (LOC105134996), transcript variant X6, mRNA	.	.	.	.	.	.	.	.	pfam06636	DUF1157	Protein of unknown function (DUF1157). This family consists of several uncharacterized proteins from Melanoplus sanguinipes entomopoxvirus (MsEPV). The function of this family is unknown.	.	.	.	.	.
Potri.001G010700.v3.0	39	37	60	40.7722659270902	40	32	39	0.98858891188065	-0.0165573697413672	0.955884773267943	0.973889576281441	down	no	Potri.001G010700	protein_coding	chrChr01:672876-677232:-	gi|743886840|ref|XP_011037959.1|	1739	0.0	PREDICTED: serine/threonine-protein kinase GRIK1-like isoform X1 [Populus euphratica]	gi|566147244|ref|XM_002299104.2|	1307	0.0	Populus trichocarpa hypothetical protein (POPTR_0001s04790g) mRNA, complete cds	Q93V58	366	4e-121	Serine/threonine-protein kinase GRIK1	.	.	.	.	pfam00069	Pkinase	Protein kinase domain.	GO:0046777|protein autophosphorylation;GO:0006468|protein phosphorylation;GO:0009615|response to virus;	GO:0005737|cytoplasm;GO:0005634|nucleus;	GO:0005524|ATP binding;GO:0016301|kinase activity;GO:0004674|protein serine/threonine kinase activity;	K07359	CAMKK; calcium/calmodulin-dependent protein kinase kinase [EC:2.7.11.17]
Potri.001G010800.v3.0	443	600	572	438.779920510409	395	345	346	1.1931833834738113	0.254815791646933	0.00524449567916593	0.0155495508264054	up	no	Potri.001G010800	protein_coding	chrChr01:679412-684408:+	gi|566147246|ref|XP_006368546.1|	2529	0.0	hypothetical protein POPTR_0001s04800g [Populus trichocarpa]	gi|566147245|ref|XM_006368484.1|	2354	0.0	Populus trichocarpa hypothetical protein (POPTR_0001s04800g) mRNA, complete cds	Q9SPK5	873	0.0	Formate--tetrahydrofolate ligase	SPBC839.16_2	558	0.0	COG2759	pfam01268	FTHFS	Formate--tetrahydrofolate ligase.	GO:0009396|folic acid-containing compound biosynthetic process;GO:0046686|response to cadmium ion;GO:0009735|response to cytokinin;GO:0035999|tetrahydrofolate interconversion;	GO:0048046|apoplast;GO:0009507|chloroplast;GO:0005829|cytosol;GO:0005886|plasma membrane;	GO:0005524|ATP binding;GO:0005507|copper ion binding;GO:0004329|formate-tetrahydrofolate ligase activity;	K01938	fhs; formate--tetrahydrofolate ligase [EC:6.3.4.3]
Potri.001G010900.v3.0	1	1	1	0.451247763093501	0	0	0	4.4098177341234885	2.14071902777593	0.403750305479755	NA	up	no	Potri.001G010900	protein_coding	chrChr01:685469-687233:+	gi|743886834|ref|XP_011037956.1|	2095	0.0	PREDICTED: protein trichome birefringence-like [Populus euphratica]	gi|743886833|ref|XM_011039654.1|	1212	0.0	PREDICTED: Populus euphratica protein trichome birefringence-like (LOC105134993), mRNA	Q9FG35	471	8e-160	Protein trichome birefringence	.	.	.	.	pfam13839	PC-Esterase	GDSL/SGNH-like Acyl-Esterase family found in Pmr5 and Cas1p. The PC-Esterase family is comprised of Cas1p, the Homo sapiens C7orf58, Arabidopsis thaliana PMR5 and a group of plant freezing resistance/coldacclimatization proteins typified by Arabidopsis thaliana ESKIMO1. animal FAM55D proteins, and animal FAM113 proteins. The PC-Esterase family has features that are both similar and different from…	GO:0030244|cellulose biosynthetic process;GO:0045489|pectin biosynthetic process;GO:0009827|plant-type cell wall modification;	GO:0005768|endosome;GO:0005794|Golgi apparatus;GO:0016021|integral component of membrane;GO:0005802|trans-Golgi network;	GO:0016413|O-acetyltransferase activity;	.	.
Potri.001G011000.v3.0	7	5	12	9.62083529240755	8	8	16	0.5988985211894001	-0.739616524894243	0.233754116871764	0.364501851732229	down	no	Potri.001G011000	protein_coding	chrChr01:689926-691661:-	gi|566147250|ref|XP_002299141.2|	991	0.0	hypothetical protein POPTR_0001s04820g [Populus trichocarpa]	gi|48331255|gb|AC149540.1|	824	0.0	Populus trichocarpa clone Pop1-111J19, complete sequence	P00433	252	2e-110	Peroxidase C1A	.	.	.	.	pfam00141	peroxidase	Peroxidase.	GO:0042744|hydrogen peroxide catabolic process;GO:0006979|response to oxidative stress;	GO:0005576|extracellular region;GO:0005773|vacuole;	GO:0020037|heme binding;GO:0046872|metal ion binding;GO:0004601|peroxidase activity;	.	.
Potri.001G011200.v3.0	46	46	50	32.8409901615029	26	18	19	1.8344793182100638	0.875370639836404	0.00768423226301082	0.0216535865751069	up	no	Potri.001G011200	protein_coding	chrChr01:707611-709562:-	gi|566147252|ref|XP_002299142.2|	1659	0.0	hypothetical protein POPTR_0001s04840g [Populus trichocarpa]	gi|566147251|ref|XM_002299106.2|	1519	0.0	Populus trichocarpa hypothetical protein (POPTR_0001s04840g) mRNA, complete cds	P00433	387	4e-129	Peroxidase C1A	.	.	.	.	pfam00141	peroxidase	Peroxidase.	GO:0042744|hydrogen peroxide catabolic process;GO:0006979|response to oxidative stress;	GO:0005576|extracellular region;GO:0005773|vacuole;	GO:0020037|heme binding;GO:0046872|metal ion binding;GO:0004601|peroxidase activity;	.	.
Potri.001G011300.v3.0	0	2	0	1.42766789005385	0	4	2	0.24449043365883227	-2.03215007790194	0.255977496695634	0.390924447177682	down	no	Potri.001G011300	protein_coding	chrChr01:714340-716337:-	gi|1279650|emb|CAA66035.1|	1791	0.0	peroxidase [Populus trichocarpa]	gi|566147251|ref|XM_002299106.2|	1224	0.0	Populus trichocarpa hypothetical protein (POPTR_0001s04840g) mRNA, complete cds	P00433	419	2e-141	Peroxidase C1A	.	.	.	.	pfam00141	peroxidase	Peroxidase.	GO:0042744|hydrogen peroxide catabolic process;GO:0006979|response to oxidative stress;	GO:0005576|extracellular region;GO:0005773|vacuole;	GO:0020037|heme binding;GO:0046872|metal ion binding;GO:0004601|peroxidase activity;	.	.
Potri.001G011500.v3.0	0	0	0	0.559832488283958	1	0	2	0.14741519261505506	-2.76204287858933	0.27749313401768	NA	down	no	Potri.001G011500	protein_coding	chrChr01:728820-730637:-	gi|224057152|ref|XP_002299145.1|	1598	0.0	peroxidase family protein [Populus trichocarpa]	gi|566147257|ref|XM_002299109.2|	1215	0.0	Populus trichocarpa peroxidase family protein (POPTR_0001s04870g) mRNA, complete cds	Q9LEH3	392	2e-132	Peroxidase 15	.	.	.	.	pfam00141	peroxidase	Peroxidase.	GO:0042744|hydrogen peroxide catabolic process;GO:0006979|response to oxidative stress;	GO:0005576|extracellular region;	GO:0020037|heme binding;GO:0046872|metal ion binding;GO:0004601|peroxidase activity;	.	.
Potri.001G011700.v3.0	199	238	227	299.05522622113	411	301	376	0.4922156674936281	-1.02263751458902	2.22634196155365e-17	3.89653326513325e-16	down	yes	Potri.001G011700	protein_coding	chrChr01:749151-753245:+	gi|566147263|ref|XP_002297657.2|	2051	0.0	hypothetical protein POPTR_0001s04900g [Populus trichocarpa]	gi|743886819|ref|XM_011039650.1|	1117	0.0	PREDICTED: Populus euphratica probable plastid-lipid-associated protein 12, chloroplastic (LOC105134989), mRNA	Q8LAP6	518	7e-179	Probable plastid-lipid-associated protein 12, chloroplastic	.	.	.	.	pfam04755	PAP_fibrillin	PAP_fibrillin. This family identifies a conserved region found in a number of plastid lipid-associated proteins (PAPs), and in a number of putative fibrillin proteins.	.	GO:0009507|chloroplast;GO:0009941|chloroplast envelope;GO:0009534|chloroplast thylakoid;GO:0009535|chloroplast thylakoid membrane;GO:0016020|membrane;GO:0010287|plastoglobule;	.	.	.
Potri.001G011800.v3.0	520	757	695	705.850059572627	832	735	690	0.6998936792198971	-0.514792315847217	8.0674116100116e-12	9.2091815843712e-11	down	no	Potri.001G011800	protein_coding	chrChr01:755363-759207:-	gi|566147269|ref|XP_002299146.2|	1259	1e-161	hypothetical protein POPTR_0001s04920g [Populus trichocarpa]	gi|48331255|gb|AC149540.1|	1725	0.0	Populus trichocarpa clone Pop1-111J19, complete sequence	.	.	.	.	.	.	.	.	pfam09475	Dot_icm_IcmQ	Dot/Icm secretion system protein (dot_icm_IcmQ). Proteins in this entry are the IcmQ component of Dot/Icm secretion systems, as found in the obligate intracellular pathogens Legionella pneumophila and Coxiella burnetii. While this system resembles type IV secretion systems and has been called a form of type IV, the literature now seems to favour calling this the Dot/Icm system. This protein was s…	.	.	.	.	.
Potri.001G011900.v3.0	1717	2519	2308	2276.60115393302	2527	2353	2239	0.7344206504744897	-0.44532146979811	7.08630062490214e-17	1.19887362932186e-15	down	no	Potri.001G011900	protein_coding	chrChr01:764268-788664:-	gi|743886769|ref|XP_011037937.1|	8166	0.0	PREDICTED: callose synthase 9 [Populus euphratica]	gi|743886772|ref|XM_011039636.1|	4902	0.0	PREDICTED: Populus euphratica callose synthase 9 (LOC105134986), transcript variant X2, mRNA	Q9SFU6	2524	0.0	Callose synthase 9	.	.	.	.	pfam02364	Glucan_synthase	1,3-beta-glucan synthase component. This family consists of various 1,3-beta-glucan synthase components including Gls1, Gls2 and Gls3 from yeast. 1,3-beta-glucan synthase EC:2.4.1.34 also known as callose synthase catalyses the formation of a beta-1,3-glucan polymer that is a major component of the fungal cell wall. The reaction catalysed is:- UDP-glucose + {(1,3)-beta-D-glucosyl}(N) <=> UDP + {(…	GO:0006075|(1->3)-beta-D-glucan biosynthetic process;GO:0071555|cell wall organization;GO:0008360|regulation of cell shape;	GO:0000148|1,3-beta-D-glucan synthase complex;GO:0016021|integral component of membrane;	GO:0003843|1,3-beta-D-glucan synthase activity;	K11000	CALS; callose synthase [EC:2.4.1.-]
Potri.001G012000.v3.0	125	193	209	184.787788815102	174	187	217	0.7214734240137478	-0.470981841889148	0.00303133936670414	0.00963826093377971	down	no	Potri.001G012000	protein_coding	chrChr01:794823-799285:-	gi|566147273|ref|XP_006368552.1|	1597	0.0	hypothetical protein POPTR_0001s04950g [Populus trichocarpa]	gi|566147272|ref|XM_006368490.1|	951	0.0	Populus trichocarpa hypothetical protein (POPTR_0001s04950g) mRNA, complete cds	Q9SFU6	436	4e-138	Callose synthase 9	.	.	.	.	pfam08161	NUC173	NUC173 domain. This is the central domain of of novel family of hypothetical nucleolar proteins.	GO:0006075|(1->3)-beta-D-glucan biosynthetic process;GO:0071555|cell wall organization;GO:0008360|regulation of cell shape;	GO:0000148|1,3-beta-D-glucan synthase complex;GO:0016021|integral component of membrane;	GO:0003843|1,3-beta-D-glucan synthase activity;	K11000	CALS; callose synthase [EC:2.4.1.-]
Potri.001G012200.v3.0	342	518	460	393.971282875931	372	371	339	0.9735895574023296	-0.0386144009161115	0.699563372447852	0.801020621071454	down	no	Potri.001G012200	protein_coding	chrChr01:806337-822072:-	gi|743886759|ref|XP_011037935.1|	10129	0.0	PREDICTED: callose synthase 3 [Populus euphratica]	gi|743886758|ref|XM_011039633.1|	5771	0.0	PREDICTED: Populus euphratica callose synthase 3 (LOC105134984), transcript variant X1, mRNA	Q9LXT9	3492	0.0	Callose synthase 3	.	.	.	.	pfam02364	Glucan_synthase	1,3-beta-glucan synthase component. This family consists of various 1,3-beta-glucan synthase components including Gls1, Gls2 and Gls3 from yeast. 1,3-beta-glucan synthase EC:2.4.1.34 also known as callose synthase catalyses the formation of a beta-1,3-glucan polymer that is a major component of the fungal cell wall. The reaction catalysed is:- UDP-glucose + {(1,3)-beta-D-glucosyl}(N) <=> UDP + {(…	GO:0006075|(1->3)-beta-D-glucan biosynthetic process;GO:0071555|cell wall organization;GO:0008360|regulation of cell shape;	GO:0000148|1,3-beta-D-glucan synthase complex;GO:0016021|integral component of membrane;	GO:0003843|1,3-beta-D-glucan synthase activity;	K11000	CALS; callose synthase [EC:2.4.1.-]
Potri.001G012300.v3.0	0	1	0	0.655191869302652	2	1	0	0.30092365949030914	-1.73253055489119	0.455560834308194	NA	down	no	Potri.001G012300	protein_coding	chrChr01:832383-835433:+	gi|224053004|ref|XP_002297659.1|	3961	0.0	hypothetical protein POPTR_0001s04980g [Populus trichocarpa]	gi|224053003|ref|XM_002297623.1|	2283	0.0	Populus trichocarpa hypothetical protein (POPTR_0001s04980g) mRNA, complete cds	D1FP57	106	6e-22	Putative E3 ubiquitin-protein ligase LIN-2	.	.	.	.	pfam04564	U-box	U-box domain. This domain is related to the Ring finger pfam00097 but lacks the zinc binding residues.	GO:0009877|nodulation;	.	GO:0016874|ligase activity;GO:0004842|ubiquitin-protein transferase activity;	.	.
Potri.001G012400.v3.0	0	1	2	0.798272337708127	0	2	0	1.1199674899502325	0.163456854811182	0.939327871284082	NA	up	no	Potri.001G012400	protein_coding	chrChr01:847299-848745:+	.	.	.	.	.	.	.	.	.	.	.	.	.	.	.	.	pfam04573	SPC22	Signal peptidase subunit. Translocation of polypeptide chains across the endoplasmic reticulum membrane is triggered by signal sequences. During translocation of the nascent chain through the membrane, the signal sequence of most secretory and membrane proteins is cleaved off. Cleavage occurs by the signal peptidase complex (SPC) which consists of four subunits in yeast and five in mammals. This …	.	.	.	.	.
Potri.001G012700.v3.0	7	9	13	4.92826477121026	4	0	0	5.988810695476314	2.58226952987617	0.012623781469554	0.0333790810707209	up	yes	Potri.001G012700	protein_coding	chrChr01:861883-863092:-	gi|224057160|ref|XP_002299149.1|	2031	0.0	microsomal omega-6 desaturase family protein [Populus trichocarpa]	gi|566147283|ref|XM_002299113.2|	1143	0.0	Populus trichocarpa microsomal omega-6 desaturase family protein (POPTR_0001s05020g) mRNA, complete cds	Q84VT2	587	0.0	Delta(12)-acyl-lipid-desaturase	all1597	230	3e-70	COG3239	pfam00487	FA_desaturase	Fatty acid desaturase.	GO:0006636|unsaturated fatty acid biosynthetic process;	GO:0016021|integral component of membrane;	GO:0016717|oxidoreductase activity, acting on paired donors, with oxidation of a pair of donors resulting in the reduction of molecular oxygen to two molecules of water;	.	.
Potri.001G012800.v3.0	91	113	146	120.58717707272	142	126	107	0.750163042034061	-0.414723906784786	0.0191329787298873	0.0477667038628864	down	no	Potri.001G012800	protein_coding	chrChr01:868362-873388:+	gi|566147285|ref|XP_002297661.2|	3135	0.0	hypothetical protein POPTR_0001s05030g [Populus trichocarpa]	gi|566147284|ref|XM_002297625.2|	2348	0.0	Populus trichocarpa hypothetical protein (POPTR_0001s05030g) mRNA, complete cds	Q9ZPV5	758	0.0	Nucleolar complex protein 2 homolog	YOR206w	198	2e-52	COG5604	pfam03715	Noc2	Noc2p family. At least one member, Noc2p from yeast, is required for a late step in 60S subunit export from the nucleus. It has also been shown to co-precipitate with Nug1p, a nuclear GTPase also required for ribosome nucleus export. This family was formerly known as UPF0120.	GO:0042273|ribosomal large subunit biogenesis;	GO:0030690|Noc1p-Noc2p complex;GO:0030691|Noc2p-Noc3p complex;GO:0005730|nucleolus;GO:0005654|nucleoplasm;	.	K14833	NOC2; nucleolar complex protein 2
Potri.001G013000.v3.0	6	5	7	4.13206459924326	5	1	2	1.8673988508342747	0.901030100389694	0.329187074567212	0.471698530227085	up	no	Potri.001G013000	protein_coding	chrChr01:882925-885156:-	gi|566147287|ref|XP_002299152.2|	1780	0.0	hypothetical protein POPTR_0001s05050g [Populus trichocarpa]	gi|566147286|ref|XM_002299116.2|	1172	0.0	Populus trichocarpa hypothetical protein (POPTR_0001s05050g) mRNA, complete cds	P00433	416	4e-142	Peroxidase C1A	.	.	.	.	pfam00141	peroxidase	Peroxidase.	GO:0042744|hydrogen peroxide catabolic process;GO:0006979|response to oxidative stress;	GO:0005576|extracellular region;GO:0005773|vacuole;	GO:0020037|heme binding;GO:0046872|metal ion binding;GO:0004601|peroxidase activity;	.	.
Potri.001G013200.v3.0	354	518	445	405.495208646303	383	370	389	0.9205738098906575	-0.119394696077835	0.236032822107129	0.367288166051514	down	no	Potri.001G013200	protein_coding	chrChr01:891489-896047:-	gi|224057168|ref|XP_002299153.1|	1552	0.0	hypothetical protein POPTR_0001s05070g [Populus trichocarpa]	gi|566147290|ref|XM_002299117.2|	1444	0.0	Populus trichocarpa hypothetical protein (POPTR_0001s05070g) mRNA, complete cds	Q7F8R0	313	1e-101	Zinc finger CCCH domain-containing protein 14	.	.	.	.	pfam00013	KH_1	KH domain. KH motifs bind RNA in vitro. Autoantibodies to Nova, a KH domain protein, cause paraneoplastic opsoclonus ataxia.	.	.	GO:0003677|DNA binding;GO:0046872|metal ion binding;GO:0003723|RNA binding;	.	.
Potri.001G013300.v3.0	251	383	335	413.251408923673	530	463	476	0.5273566748748137	-0.923149043803844	1.54681706872633e-21	3.5091209500903e-20	down	no	Potri.001G013300	protein_coding	chrChr01:897221-901427:-	gi|566147292|ref|XP_002299154.2|	2450	0.0	hypothetical protein POPTR_0001s05080g [Populus trichocarpa]	gi|566147291|ref|XM_002299118.2|	1824	0.0	Populus trichocarpa hypothetical protein (POPTR_0001s05080g) mRNA, complete cds	.	.	.	.	.	.	.	.	pfam09531	Ndc1_Nup	Nucleoporin protein Ndc1-Nup. Ndc1 is a nucleoporin protein that is a component of the Nuclear Pore Complex, and, in fungi, also of the Spindle Pole Body. It consists of six transmembrane segments, three lumenal loops, both concentrated at the N-terminus and cytoplasmic domains largely at the C-terminus, all of which are well conserved.	.	.	.	.	.
Potri.001G013400.v3.0	164	233	178	231.652788804017	279	251	264	0.5802602932970712	-0.785227884974779	1.07810597216175e-09	9.86813852557856e-09	down	no	Potri.001G013400	protein_coding	chrChr01:905501-908819:-	gi|743886688|ref|XP_011037917.1|	3025	0.0	PREDICTED: protein NRT1/ PTR FAMILY 7.1-like [Populus euphratica]	gi|743886687|ref|XM_011039615.1|	2185	0.0	PREDICTED: Populus euphratica protein NRT1/ PTR FAMILY 7.1-like (LOC105134971), transcript variant X1, mRNA	Q3E9B5	757	0.0	Protein NRT1/ PTR FAMILY 7.1	ECU11g1050	105	3e-23	COG3104	pfam00854	PTR2	POT family. The POT (proton-dependent oligopeptide transport) family all appear to be proton dependent transporters.	.	GO:0016021|integral component of membrane;	GO:0005215|transporter activity;	.	.
Potri.001G013500.v3.0	369	504	476	480.300371064221	532	512	478	0.70999353539315	-0.494122206183709	3.63576237793806e-08	2.75092034917278e-07	down	no	Potri.001G013500	protein_coding	chrChr01:917103-921938:+	gi|566147298|ref|XP_002297662.2|	1862	0.0	ENOYL-ACP REDUCTASE 1 family protein [Populus trichocarpa]	gi|566147295|ref|XM_006368493.1|	1548	0.0	Populus trichocarpa hypothetical protein (POPTR_0001s05100g) mRNA, complete cds	Q9SLA8	536	0.0	Enoyl-[acyl-carrier-protein] reductase [NADH], chloroplastic	CPn0406	329	1e-106	COG0623	pfam13561	adh_short_C2	Enoyl-(Acyl carrier protein) reductase.	GO:0006633|fatty acid biosynthetic process;	GO:0009507|chloroplast;GO:0009941|chloroplast envelope;GO:0009570|chloroplast stroma;GO:0005835|fatty acid synthase complex;GO:0009579|thylakoid;	GO:0005507|copper ion binding;GO:0004318|enoyl-[acyl-carrier-protein] reductase (NADH) activity;GO:0016631|enoyl-[acyl-carrier-protein] reductase activity;	K00208	fabI; enoyl-[acyl-carrier protein] reductase I [EC:1.3.1.9 1.3.1.10]
Potri.001G013600.v3.0	49	99	92	88.2799982191734	115	87	90	0.653518683802655	-0.613699612280402	0.00276864767560268	0.00890305687359174	down	no	Potri.001G013600	protein_coding	chrChr01:931891-937283:+	gi|743886682|ref|XP_011037914.1|	2190	0.0	PREDICTED: MATH and LRR domain-containing protein PFE0570w-like [Populus euphratica]	gi|743886681|ref|XM_011039612.1|	1993	0.0	PREDICTED: Populus euphratica MATH and LRR domain-containing protein PFE0570w-like (LOC105134968), mRNA	.	.	.	.	.	.	.	.	pfam00439	Bromodomain	Bromodomain. Bromodomains are 110 amino acid long domains, that are found in many chromatin associated proteins. Bromodomains can interact specifically with acetylated lysine.	.	.	.	.	.
Potri.001G013700.v3.0	118	154	141	114.28528765872	126	72	93	1.147894294016698	0.198989794871285	0.274281635385187	0.412046820755195	up	no	Potri.001G013700	protein_coding	chrChr01:938936-941259:+	gi|224053018|ref|XP_002297666.1|	1110	3e-149	hypothetical protein POPTR_0001s05140g [Populus trichocarpa]	gi|566147305|ref|XM_002297630.2|	1149	0.0	Populus trichocarpa hypothetical protein (POPTR_0001s05140g) mRNA, complete cds	.	.	.	.	.	.	.	.	pfam12695	Abhydrolase_5	Alpha/beta hydrolase family. This family contains a diverse range of alpha/beta hydrolase enzymes.	.	.	.	.	.
Potri.001G013800.v3.0	988	1376	1287	1131.43271774663	1153	1055	1006	0.9101366499727084	-0.135844923820663	0.0298416767056563	0.0696262623570698	down	no	Potri.001G013800	protein_coding	chrChr01:941307-945605:-	gi|743886661|ref|XP_011037912.1|	1689	0.0	PREDICTED: uncharacterized protein LOC105134965 isoform X5 [Populus euphratica]	gi|743886660|ref|XM_011039610.1|	1443	0.0	PREDICTED: Populus euphratica uncharacterized LOC105134965 (LOC105134965), transcript variant X11, mRNA	F4K2F0	442	5e-146	Protein EMSY-LIKE 3	.	.	.	.	pfam03735	ENT	ENT domain. This presumed domain is named after Emsy N Terminus (ENT). Emsy is a protein that is amplified in breast cancer and interacts with BRCA2. The N terminus of this protein is found to be similar to other vertebrate and plant proteins of unknown function. This domain has a completely conserved histidine residue that may be functionally important.	GO:0050832|defense response to fungus;	GO:0005634|nucleus;	.	.	.
Potri.001G013900.v3.0	886	1274	1138	943.062086134462	907	779	794	1.0652772843306337	0.0912290029025717	0.174322908937368	0.291764584794127	up	no	Potri.001G013900	protein_coding	chrChr01:946952-951353:+	gi|743886621|ref|XP_011037900.1|	3145	0.0	PREDICTED: selenoprotein O [Populus euphratica]	gi|743886620|ref|XM_011039598.1|	2118	0.0	PREDICTED: Populus euphratica selenoprotein O (LOC105134964), mRNA	A1K5T6	493	2e-164	UPF0061 protein azo1574	XF2619	422	7e-138	COG0397	pfam02696	UPF0061	Uncharacterized ACR, YdiU/UPF0061 family.	GO:0050832|defense response to fungus;	GO:0005634|nucleus;	.	.	.
Potri.001G014000.v3.0	126	183	123	150.068321378348	182	128	159	0.7408996123398468	-0.432650016041492	0.00898767734509941	0.024829486185213	down	no	Potri.001G014000	protein_coding	chrChr01:951862-960524:+	gi|566147312|ref|XP_006368556.1|	1162	3e-153	hypothetical protein POPTR_0001s05180g [Populus trichocarpa]	gi|566147311|ref|XM_006368494.1|	1002	0.0	Populus trichocarpa hypothetical protein (POPTR_0001s05180g) mRNA, complete cds	Q9SXP7	338	1e-110	Octanoyltransferase	Cgl2159	140	9e-37	COG0321	pfam03099	BPL_LplA_LipB	Biotin/lipoate A/B protein ligase family. This family includes biotin protein ligase, lipoate-protein ligase A and B. Biotin is covalently attached at the active site of certain enzymes that transfer carbon dioxide from bicarbonate to organic acids to form cellular metabolites. Biotin protein ligase (BPL) is the enzyme responsible for attaching biotin to a specific lysine at the active site of bi…	GO:0009107|lipoate biosynthetic process;GO:0009249|protein lipoylation;	GO:0005739|mitochondrion;	GO:0033819|lipoyl(octanoyl) transferase activity;GO:0016415|octanoyltransferase activity;	K03801	lipB; lipoyl(octanoyl) transferase [EC:2.3.1.181]
Potri.001G014200.v3.0	33	28	28	21.3252522124282	14	10	18	1.7268230127692337	0.788120224334766	0.0591199267236353	0.123018284929427	up	no	Potri.001G014200	protein_coding	chrChr01:976672-977697:-	gi|743936510|ref|XP_011012645.1|	1335	0.0	PREDICTED: uncharacterized protein At2g29880-like [Populus euphratica]	gi|743936509|ref|XM_011014343.1|	610	0.0	PREDICTED: Populus euphratica uncharacterized protein At2g29880-like (LOC105116847), mRNA	O82368	53.1	1e-06	Uncharacterized protein At2g29880	.	.	.	.	pfam12776	Myb_DNA-bind_3	Myb/SANT-like DNA-binding domain. This presumed domain appears to be related to other Myb/SANT like DNA binding domains. In particular pfam10545 seems most related. This family is greatly expanded in plants and appears in several proteins annotated as transposon proteins.	GO:0006468|protein phosphorylation;	GO:0016021|integral component of membrane;GO:0005886|plasma membrane;	GO:0005524|ATP binding;GO:0005516|calmodulin binding;GO:0030246|carbohydrate binding;GO:0004674|protein serine/threonine kinase activity;	.	.
Potri.001G014300.v3.0	0	0	1	0.14077479701334	0	0	0	1.572484272103085	0.65304558742421	0.872848269215045	NA	up	no	Potri.001G014300	protein_coding	chrChr01:981167-981964:+	gi|566147320|ref|XP_002299255.2|	1194	2e-158	hypothetical protein POPTR_0001s05210g, partial [Populus trichocarpa]	gi|566147317|ref|XM_002297636.2|	726	0.0	Populus trichocarpa hypothetical protein (POPTR_0001s05200g) mRNA, complete cds	Q25AG3	163	5e-44	G-type lectin S-receptor-like serine/threonine-protein kinase LECRK3	.	.	.	.	pfam01453	B_lectin	D-mannose binding lectin. These proteins include mannose-specific lectins from plants as well as bacteriocins from bacteria.	GO:0006952|defense response;	GO:0016021|integral component of membrane;	GO:0005524|ATP binding;GO:0030246|carbohydrate binding;GO:0004674|protein serine/threonine kinase activity;	.	.
Potri.001G014400.v3.0	4	11	2	4.11712333528148	3	1	5	1.4777806333216417	0.563432126921509	0.555179070906504	0.684164490354085	up	no	Potri.001G014400	protein_coding	chrChr01:992274-998392:+	gi|743886614|ref|XP_011037899.1|	3788	0.0	PREDICTED: G-type lectin S-receptor-like serine/threonine-protein kinase RLK1 isoform X2 [Populus euphratica]	gi|164519403|gb|AC216454.1|	1352	0.0	Populus trichocarpa clone POP028-J04, complete sequence	Q25AG3	645	0.0	G-type lectin S-receptor-like serine/threonine-protein kinase LECRK3	.	.	.	.	pfam00069	Pkinase	Protein kinase domain.	GO:0006952|defense response;	GO:0016021|integral component of membrane;	GO:0005524|ATP binding;GO:0030246|carbohydrate binding;GO:0004674|protein serine/threonine kinase activity;	.	.
Potri.001G014900.v3.0	9	11	12	10.0633862603587	11	12	6	0.8897125547632617	-0.168588784425852	0.767808382708591	0.851666642694961	down	no	Potri.001G014900	protein_coding	chrChr01:1027289-1029979:+	gi|224057531|ref|XP_002299253.1|	3207	0.0	hypothetical protein POPTR_0001s05260g [Populus trichocarpa]	gi|743886568|ref|XM_011039587.1|	1921	0.0	PREDICTED: Populus euphratica pentatricopeptide repeat-containing protein At5g59600-like (LOC105134956), mRNA	Q9FGR2	334	2e-103	Pentatricopeptide repeat-containing protein At5g59600	.	.	.	.	pfam13041	PPR_2	PPR repeat family. This repeat has no known function. It is about 35 amino acids long and is found in up to 18 copies in some proteins. The family appears to be greatly expanded in plants and fungi. The repeat has been called PPR.	GO:0006468|protein phosphorylation;	GO:0016021|integral component of membrane;GO:0005886|plasma membrane;	GO:0005524|ATP binding;GO:0030246|carbohydrate binding;GO:0004674|protein serine/threonine kinase activity;	.	.
Potri.001G015000.v3.0	83	93	108	86.6127677179692	91	71	79	0.9509092186814148	-0.0726204783121799	0.715939831299333	0.81291647595962	down	no	Potri.001G015000	protein_coding	chrChr01:1035271-1037775:+	gi|224057529|ref|XP_002299252.1|	533	5e-63	hypothetical protein POPTR_0001s05270g [Populus trichocarpa]	gi|743886564|ref|XM_011039586.1|	1042	0.0	PREDICTED: Populus euphratica nucleolin-like (LOC105134955), mRNA	.	.	.	.	.	.	.	.	pfam05832	DUF846	Eukaryotic protein of unknown function (DUF846). This family consists of several of unknown function from a variety of eukaryotic organisms.	.	.	.	.	.
Potri.001G015100.v3.0	0	0	0	1.50516706769751	2	2	4	0.054953973314543825	-4.18563239424255	0.0169657568901591	0.0431454396441346	down	yes	Potri.001G015100	protein_coding	chrChr01:1050567-1055101:+	gi|224057527|ref|XP_002299251.1|	2482	0.0	Cyanogenic beta-glucosidase precursor family protein [Populus trichocarpa]	gi|566147328|ref|XM_002299215.2|	1397	0.0	Populus trichocarpa Cyanogenic beta-glucosidase precursor family protein (POPTR_0001s05280g) mRNA, complete cds	Q5Z9Z0	561	0.0	Beta-glucosidase 24	BH1923	233	8e-69	COG2723	pfam00232	Glyco_hydro_1	Glycosyl hydrolase family 1.	GO:0005975|carbohydrate metabolic process;GO:1901657|glycosyl compound metabolic process;	.	GO:0008422|beta-glucosidase activity;	.	.
Potri.001G015300.v3.0	16	18	20	18.0689360129347	30	16	10	0.7917760573844301	-0.336835652696167	0.451568655521323	0.592085068837718	down	no	Potri.001G015300	protein_coding	chrChr01:1076313-1081197:+	gi|224057525|ref|XP_002299250.1|	4616	0.0	CPRD46 family protein [Populus trichocarpa]	gi|566147331|ref|XM_002299214.2|	2821	0.0	Populus trichocarpa CPRD46 family protein (POPTR_0001s05310g) mRNA, complete cds	O24370	1084	0.0	Linoleate 13S-lipoxygenase 2-1, chloroplastic	.	.	.	.	pfam00305	Lipoxygenase	Lipoxygenase.	GO:0006633|fatty acid biosynthetic process;GO:0010597|green leaf volatile biosynthetic process;GO:0031408|oxylipin biosynthetic process;	GO:0009570|chloroplast stroma;GO:0009534|chloroplast thylakoid;	GO:0016165|linoleate 13S-lipoxygenase activity;GO:0046872|metal ion binding;	K00454	LOX2S; lipoxygenase [EC:1.13.11.12]
Potri.001G015400.v3.0	182	222	200	166.593293558782	177	121	122	1.1656359602135669	0.22111729076963	0.14085484333848	0.247118759607673	up	no	Potri.001G015400	protein_coding	chrChr01:1090420-1098069:-	gi|566147335|ref|XP_002297796.2|	4653	0.0	hypothetical protein POPTR_0001s05320g [Populus trichocarpa]	gi|566147334|ref|XM_002297760.2|	3034	0.0	Populus trichocarpa hypothetical protein (POPTR_0001s05320g) mRNA, complete cds	O24370	1187	0.0	Linoleate 13S-lipoxygenase 2-1, chloroplastic	.	.	.	.	pfam00305	Lipoxygenase	Lipoxygenase.	GO:0006633|fatty acid biosynthetic process;GO:0010597|green leaf volatile biosynthetic process;GO:0031408|oxylipin biosynthetic process;	GO:0009570|chloroplast stroma;GO:0009534|chloroplast thylakoid;	GO:0016165|linoleate 13S-lipoxygenase activity;GO:0046872|metal ion binding;	K00454	LOX2S; lipoxygenase [EC:1.13.11.12]
Potri.001G015500.v3.0	368	495	449	410.661940203257	388	382	399	0.8980081777741492	-0.155199511858033	0.121242591117411	0.219411954022844	down	no	Potri.001G015500	protein_coding	chrChr01:1105670-1110895:-	gi|566147337|ref|XP_006368563.1|	3231	0.0	hypothetical protein POPTR_0001s05330g [Populus trichocarpa]	gi|566147338|ref|XM_006368502.1|	1935	0.0	Populus trichocarpa hypothetical protein (POPTR_0001s05330g) mRNA, complete cds	O24370	770	0.0	Linoleate 13S-lipoxygenase 2-1, chloroplastic	.	.	.	.	pfam00305	Lipoxygenase	Lipoxygenase.	GO:0006633|fatty acid biosynthetic process;GO:0010597|green leaf volatile biosynthetic process;GO:0031408|oxylipin biosynthetic process;	GO:0009570|chloroplast stroma;GO:0009534|chloroplast thylakoid;	GO:0016165|linoleate 13S-lipoxygenase activity;GO:0046872|metal ion binding;	K00454	LOX2S; lipoxygenase [EC:1.13.11.12]
Potri.001G015600.v3.0	229	308	286	245.804202857308	232	246	194	0.9818300864010284	-0.0264547187349251	0.832177252347542	0.894567625316262	down	no	Potri.001G015600	protein_coding	chrChr01:1118168-1123930:-	gi|566256300|ref|XP_006388115.1|	4540	0.0	hypothetical protein POPTR_0328s00200g [Populus trichocarpa]	gi|566256299|ref|XM_006388053.1|	3055	0.0	Populus trichocarpa hypothetical protein (POPTR_0328s00200g) mRNA, complete cds	O24370	1168	0.0	Linoleate 13S-lipoxygenase 2-1, chloroplastic	.	.	.	.	pfam00305	Lipoxygenase	Lipoxygenase.	GO:0006633|fatty acid biosynthetic process;GO:0010597|green leaf volatile biosynthetic process;GO:0031408|oxylipin biosynthetic process;	GO:0009570|chloroplast stroma;GO:0009534|chloroplast thylakoid;	GO:0016165|linoleate 13S-lipoxygenase activity;GO:0046872|metal ion binding;	K00454	LOX2S; lipoxygenase [EC:1.13.11.12]
Potri.001G015700.v3.0	12	10	16	12.5100678188831	15	6	16	0.8349014080740053	-0.260322252367363	0.626977756401032	0.744053459821169	down	no	Potri.001G015700	protein_coding	chrChr01:1138845-1141393:-	gi|224053388|ref|XP_002297795.1|	3878	0.0	C2 domain-containing family protein [Populus trichocarpa]	gi|566147340|ref|XM_002297759.2|	2319	0.0	Populus trichocarpa C2 domain-containing family protein (POPTR_0001s05340g) mRNA, complete cds	Q9FL59	1075	0.0	FT-interacting protein 1	.	.	.	.	pfam08372	PRT_C	Plant phosphoribosyltransferase C-terminal. This domain is found at the C-terminus of phosphoribosyltransferases and phosphoribosyltransferase-like proteins. It contains putative transmembrane regions. It often appears together with calcium-ion dependent C2 domains (pfam00168).	GO:0009908|flower development;GO:0009911|positive regulation of flower development;GO:0010228|vegetative to reproductive phase transition of meristem;	GO:0005783|endoplasmic reticulum;GO:0005789|endoplasmic reticulum membrane;GO:0016021|integral component of membrane;GO:0005886|plasma membrane;GO:0009511|plasmodesmatal endoplasmic reticulum;	GO:0005509|calcium ion binding;GO:0005544|calcium-dependent phospholipid binding;GO:0008565|protein transporter activity;GO:0016757|transferase activity, transferring glycosyl groups;	.	.
Potri.001G015900.v3.0	263	268	301	310.125444399437	373	298	336	0.6691850980953377	-0.579522776144885	1.40539648600096e-06	8.66344272716436e-06	down	no	Potri.001G015900	protein_coding	chrChr01:1163628-1167197:+	gi|566147342|ref|XP_002299248.2|	2884	0.0	ETHYLENE-INSENSITIVE3-like 3 family protein [Populus trichocarpa]	gi|743886541|ref|XM_011039579.1|	2329	0.0	PREDICTED: Populus euphratica ETHYLENE INSENSITIVE 3-like 3 protein (LOC105134950), mRNA	O23116	493	3e-161	ETHYLENE INSENSITIVE 3-like 3 protein	.	.	.	.	pfam04873	EIN3	Ethylene insensitive 3. Ethylene insensitive 3 (EIN3) proteins are a family of plant DNA-binding proteins that regulate transcription in response to the gaseous plant hormone ethylene, and are essential for ethylene-mediated responses including the triple response, cell growth inhibition, and accelerated senescence.	GO:0071281|cellular response to iron ion;GO:0009873|ethylene-activated signaling pathway;GO:0042762|regulation of sulfur metabolic process;GO:0006355|regulation of transcription, DNA-templated;GO:0006351|transcription, DNA-templated;	GO:0005634|nucleus;	GO:0003677|DNA binding;GO:0003700|transcription factor activity, sequence-specific DNA binding;	K14514	EIN3; ethylene-insensitive protein 3
Potri.001G016000.v3.0	213	271	234	257.919799854759	329	233	263	0.7028808465402606	-0.508647952780454	3.58433044243133e-05	0.000174782432947363	down	no	Potri.001G016000	protein_coding	chrChr01:1168298-1171125:+	gi|566147344|ref|XP_002299246.2|	1704	0.0	hypothetical protein POPTR_0001s05370g [Populus trichocarpa]	gi|566147343|ref|XM_002299210.2|	1058	0.0	Populus trichocarpa hypothetical protein (POPTR_0001s05370g) mRNA, complete cds	O23116	398	5e-128	ETHYLENE INSENSITIVE 3-like 3 protein	.	.	.	.	pfam04873	EIN3	Ethylene insensitive 3. Ethylene insensitive 3 (EIN3) proteins are a family of plant DNA-binding proteins that regulate transcription in response to the gaseous plant hormone ethylene, and are essential for ethylene-mediated responses including the triple response, cell growth inhibition, and accelerated senescence.	GO:0071281|cellular response to iron ion;GO:0009873|ethylene-activated signaling pathway;GO:0042762|regulation of sulfur metabolic process;GO:0006355|regulation of transcription, DNA-templated;GO:0006351|transcription, DNA-templated;	GO:0005634|nucleus;	GO:0003677|DNA binding;GO:0003700|transcription factor activity, sequence-specific DNA binding;	K14514	EIN3; ethylene-insensitive protein 3
Potri.001G016100.v3.0	0	2	0	0.459552506449182	0	0	1	1.3734100174640669	0.457762391585283	0.870023283345446	NA	up	no	Potri.001G016100	protein_coding	chrChr01:1171773-1172764:+	gi|224057515|ref|XP_002299245.1|	435	3e-51	hypothetical protein POPTR_0001s05380g [Populus trichocarpa]	gi|224057514|ref|XM_002299209.1|	173	4e-84	Populus trichocarpa hypothetical protein (POPTR_0001s05380g) mRNA, complete cds	.	.	.	.	.	.	.	.	pfam09878	DUF2105	Predicted membrane protein (DUF2105). This domain, found in various hypothetical archaeal proteins, has no known function.	.	.	.	.	.
Potri.001G016200.v3.0	39	64	62	50.0036912231364	54	47	40	0.9349523849254254	-0.0970352013107766	0.706433602150711	0.806165328390366	down	no	Potri.001G016200	protein_coding	chrChr01:1176158-1180309:+	gi|224057513|ref|XP_002299244.1|	1924	0.0	hypothetical protein POPTR_0001s05390g [Populus trichocarpa]	gi|566147345|ref|XM_002299208.2|	1665	0.0	Populus trichocarpa hypothetical protein (POPTR_0001s05390g) mRNA, complete cds	Q8RWR1	526	2e-179	Lysine-specific demethylase JMJ30	.	.	.	.	pfam13621	Cupin_8	Cupin-like domain. This cupin like domain shares similarity to the JmjC domain.	GO:0007623|circadian rhythm;GO:0009908|flower development;GO:0070544|histone H3-K36 demethylation;GO:0042752|regulation of circadian rhythm;	GO:0005737|cytoplasm;GO:0005634|nucleus;	GO:0051213|dioxygenase activity;GO:0046975|histone methyltransferase activity (H3-K36 specific);GO:0046872|metal ion binding;GO:0003700|transcription factor activity, sequence-specific DNA binding;	K10277	KDM8, JMJD5; lysine-specific demethylase 8 [EC:1.14.11.27]
Potri.001G016300.v3.0	20	28	36	21.5811401925391	23	17	11	1.3271261433359562	0.408305505384858	0.310108661022016	0.451387430961799	up	no	Potri.001G016300	protein_coding	chrChr01:1181400-1183059:-	gi|566147347|ref|XP_002297794.2|	2614	0.0	UDP-glucoronosyl/UDP-glucosyl transferase family protein [Populus trichocarpa]	gi|566147346|ref|XM_002297758.2|	1617	0.0	Populus trichocarpa UDP-glucoronosyl/UDP-glucosyl transferase family protein (POPTR_0001s05400g) mRNA, complete cds	Q9LXV0	543	0.0	UDP-glycosyltransferase 92A1	.	.	.	.	pfam00201	UDPGT	UDP-glucoronosyl and UDP-glucosyl transferase.	GO:0009813|flavonoid biosynthetic process;GO:0052696|flavonoid glucuronidation;	GO:0043231|intracellular membrane-bounded organelle;	GO:0016758|transferase activity, transferring hexosyl groups;GO:0008194|UDP-glycosyltransferase activity;	.	.
Potri.001G016600.v3.0	301	441	384	272.189927728374	197	189	189	1.5650549075622706	0.646213272798924	3.55029483863306e-08	2.69611797025346e-07	up	no	Potri.001G016600	protein_coding	chrChr01:1196150-1198983:-	gi|224053384|ref|XP_002297793.1|	2951	0.0	hypothetical protein POPTR_0001s05440g [Populus trichocarpa]	gi|566147354|ref|XM_002297757.2|	2084	0.0	Populus trichocarpa hypothetical protein (POPTR_0001s05440g) mRNA, complete cds	Q9LXU9	554	0.0	IRK-interacting protein	.	.	.	.	pfam15358	TSKS	Testis-specific serine kinase substrate. TSKS, testis-specific serine kinase substrate, is expressed in the testis and is downregulated in cancerous testicular tissue, in comparison with adjacent normal tissue. TSKS expression is very low to undetectable in seminoma, teratocarcinoma, embryonal, and Leydig cell tumors, while high in testicular tissue adjacent to tumors which contain pre-malignant …	GO:0009813|flavonoid biosynthetic process;GO:0052696|flavonoid glucuronidation;	GO:0043231|intracellular membrane-bounded organelle;	GO:0016758|transferase activity, transferring hexosyl groups;GO:0008194|UDP-glycosyltransferase activity;	.	.
Potri.001G016700.v3.0	40	89	78	53.6199717356712	46	43	40	1.2659546937262616	0.340225774192759	0.194143142705631	0.316715219695096	up	no	Potri.001G016700	protein_coding	chrChr01:1207765-1208629:+	gi|566147356|ref|XP_006368568.1|	1051	3e-142	hypothetical protein POPTR_0001s05450g [Populus trichocarpa]	gi|566147355|ref|XM_006368506.1|	803	0.0	Populus trichocarpa hypothetical protein (POPTR_0001s05450g) mRNA, complete cds	P68428	236	6e-77	Histone H3.2	.	.	.	.	pfam00125	Histone	Core histone H2A/H2B/H3/H4.	.	GO:0000786|nucleosome;GO:0005634|nucleus;	GO:0003677|DNA binding;	.	.
Potri.001G016800.v3.0	44	57	43	35.9252781388649	24	26	28	1.4801723057267662	0.565765128657055	0.0689579219433027	0.139582547669739	up	no	Potri.001G016800	protein_coding	chrChr01:1208630-1215340:-	gi|566147358|ref|XP_002297792.2|	2471	0.0	hypothetical protein POPTR_0001s05460g [Populus trichocarpa]	gi|566147357|ref|XM_002297756.2|	1307	0.0	Populus trichocarpa hypothetical protein (POPTR_0001s05460g) mRNA, complete cds	.	.	.	.	.	.	.	.	pfam13500	AAA_26	AAA domain. This domain is found in a number of proteins involved in cofactor biosynthesis such as dethiobiotin synthase and cobyric acid synthase. This domain contains a P-loop motif.	.	.	.	.	.
Potri.001G016900.v3.0	16	34	27	17.0348228672053	11	13	8	1.901541397452529	0.92716934746146	0.0428074129368719	0.0942653736879036	up	no	Potri.001G016900	protein_coding	chrChr01:1215897-1216859:-	gi|566147356|ref|XP_006368568.1|	741	2e-94	hypothetical protein POPTR_0001s05450g [Populus trichocarpa]	gi|566147359|ref|XM_002299206.2|	749	0.0	Populus trichocarpa histone H3 family protein (POPTR_0001s05470g) mRNA, complete cds	P68428	235	1e-75	Histone H3.2	.	.	.	.	pfam00125	Histone	Core histone H2A/H2B/H3/H4.	.	GO:0000786|nucleosome;GO:0005634|nucleus;	GO:0003677|DNA binding;	.	.
Potri.001G017000.v3.0	39	43	47	29.0592390375048	24	18	12	1.942677064233289	0.958046098272378	0.00653936926270677	0.0188361581366491	up	no	Potri.001G017000	protein_coding	chrChr01:1217743-1222206:-	gi|743886510|ref|XP_011037872.1|	2267	0.0	PREDICTED: uncharacterized protein LOC105134941 [Populus euphratica]	gi|743886509|ref|XM_011039570.1|	1747	0.0	PREDICTED: Populus euphratica uncharacterized LOC105134941 (LOC105134941), mRNA	.	.	.	.	.	.	.	.	pfam01878	EVE	EVE domain. This domain was formerly known as DUF55. Crystal structures have shown that this domain is part of the PUA superfamily. This domain has been named EVE and is thought to be RNA-binding.	.	.	.	.	.
Potri.001G017100.v3.0	45	74	49	45.1950068334026	44	39	29	1.2024246187916432	0.265946452827508	0.339650567009149	0.482321387824571	up	no	Potri.001G017100	protein_coding	chrChr01:1228065-1232540:-	gi|566147363|ref|XP_002297789.2|	2225	0.0	hypothetical protein POPTR_0001s05490g [Populus trichocarpa]	gi|743886502|ref|XM_011039567.1|	1617	0.0	PREDICTED: Populus euphratica uncharacterized LOC105134939 (LOC105134939), transcript variant X5, mRNA	.	.	.	.	.	.	.	.	pfam12329	TMF_DNA_bd	TATA element modulatory factor 1 DNA binding. This is the middle region of a family of TATA element modulatory factor 1 proteins conserved in eukaryotes that contains at its N-terminal section a number of leucine zippers that could potentially form coiled coil structures. The whole proteins bind to the TATA element of some RNA polymerase II promoters and repress their activity. by competing with …	.	.	.	.	.
Potri.001G017300.v3.0	1500	1866	1696	1614.69011202285	1786	1600	1309	0.8714063796383816	-0.198582419505564	0.00419559168380745	0.0128243423804202	down	no	Potri.001G017300	protein_coding	chrChr01:1239126-1242053:-	gi|743886484|ref|XP_011037863.1|	1663	0.0	PREDICTED: transcription factor bHLH122-like isoform X3 [Populus euphratica]	gi|566147364|ref|XM_006368507.1|	1573	0.0	Populus trichocarpa hypothetical protein (POPTR_0001s05500g) mRNA, complete cds	Q9C690	197	2e-54	Transcription factor bHLH122	.	.	.	.	pfam00010	HLH	Helix-loop-helix DNA-binding domain.	GO:0042335|cuticle development;GO:0048573|photoperiodism, flowering;GO:0010119|regulation of stomatal movement;GO:0006355|regulation of transcription, DNA-templated;GO:0006366|transcription from RNA polymerase II promoter;	GO:0005634|nucleus;	GO:0001046|core promoter sequence-specific DNA binding;GO:0003700|transcription factor activity, sequence-specific DNA binding;GO:0001228|transcriptional activator activity, RNA polymerase II transcription regulatory region sequence-specific binding;	.	.
Potri.001G017500.v3.0	1679	2371	2165	1059.65302146472	309	236	234	6.406509430517258	2.67953852238036	1.5590668482158e-261	6.35036273948261e-259	up	yes	Potri.001G017500	protein_coding	chrChr01:1261737-1263184:+	gi|224057499|ref|XP_002299240.1|	1860	0.0	polygalacturonase inhibitor-like family protein [Populus trichocarpa]	gi|566147368|ref|XM_002299204.2|	1448	0.0	Populus trichocarpa polygalacturonase inhibitor-like family protein (POPTR_0001s05520g) mRNA, complete cds	Q00874	407	3e-137	DNA-damage-repair/toleration protein DRT100	alr0124_1	68.6	1e-11	COG4886	pfam08263	LRRNT_2	Leucine rich repeat N-terminal domain. Leucine Rich Repeats pfam00560 are short sequence motifs present in a number of proteins with diverse functions and cellular locations. Leucine Rich Repeats are often flanked by cysteine rich domains. This domain is often found at the N-terminus of tandem leucine rich repeats.	GO:0006281|DNA repair;	GO:0009507|chloroplast;	GO:0000166|nucleotide binding;	.	.
Potri.001G017600.v3.0	7	21	16	18.5586548596888	26	21	20	0.5183301881597211	-0.948056674462011	0.0291134373969599	0.0681877437572562	down	no	Potri.001G017600	protein_coding	chrChr01:1265885-1268193:-	gi|224053372|ref|XP_002297787.1|	1617	0.0	hypothetical protein POPTR_0001s05530g [Populus trichocarpa]	gi|566147369|ref|XM_002297751.2|	958	0.0	Populus trichocarpa hypothetical protein (POPTR_0001s05530g) mRNA, complete cds	Q9SD53	106	4e-23	UPF0481 protein At3g47200	.	.	.	.	pfam03140	DUF247	Plant protein of unknown function. The function of the plant proteins constituting this family is unknown.	.	GO:0016021|integral component of membrane;GO:0005886|plasma membrane;	.	.	.
Potri.001G017700.v3.0	0	0	0	2.94733190389007	6	4	6	0.027913742401887914	-5.1628806299463	0.000536203530645114	0.00205221519281501	down	yes	Potri.001G017700	protein_coding	chrChr01:1276680-1279016:+	gi|566257233|ref|XP_006388494.1|	2210	0.0	hypothetical protein POPTR_0172s00210g [Populus trichocarpa]	gi|566257232|ref|XM_006388432.1|	1338	0.0	Populus trichocarpa hypothetical protein (POPTR_0172s00210g) mRNA, complete cds	Q9SD53	151	3e-38	UPF0481 protein At3g47200	.	.	.	.	pfam03140	DUF247	Plant protein of unknown function. The function of the plant proteins constituting this family is unknown.	.	GO:0016021|integral component of membrane;GO:0005886|plasma membrane;	.	.	.
Potri.001G018000.v3.0	2	0	0	0.689724798242621	2	0	0	0.9781511760305877	-0.031870639878866	0.989527726461349	NA	down	no	Potri.001G018000	protein_coding	chrChr01:1293646-1294950:-	gi|566257229|ref|XP_006388492.1|	434	1e-51	hypothetical protein POPTR_0172s00195g [Populus trichocarpa]	gi|566257228|ref|XM_006388430.1|	681	0.0	Populus trichocarpa hypothetical protein (POPTR_0172s00195g) mRNA, complete cds	O81472	77.0	1e-14	Mitogen-activated protein kinase kinase kinase 9	.	.	.	.	pfam00069	Pkinase	Protein kinase domain.	GO:0045087|innate immune response;GO:0031347|regulation of defense response;GO:1902065|response to L-glutamate;GO:0022622|root system development;	GO:0005622|intracellular;	GO:0005524|ATP binding;GO:0004707|MAP kinase activity;	.	.
Potri.001G018100.v3.0	39	55	66	40.4114841571868	42	22	29	1.3852975652219126	0.470195903898871	0.116203772801901	0.21232284539071	up	no	Potri.001G018100	protein_coding	chrChr01:1298140-1299154:+	gi|952025370|gb|ALN96978.1|	503	1e-60	Fe/S cluster biogenesis protein LYR family [Populus tomentosa]	gi|743886412|ref|XM_011039539.1|	789	0.0	PREDICTED: Populus euphratica succinate dehydrogenase assembly factor 1, mitochondrial (LOC105134932), transcript variant X2, mRNA	B0K036	58.5	2e-09	Succinate dehydrogenase assembly factor 1, mitochondrial	.	.	.	.	pfam13232	Complex1_LYR_1	Complex1_LYR-like. This is a family of proteins carrying the LYR motif of family Complex1_LYR, pfam05347, likely to be involved in Fe-S cluster biogenesis in mitochondria.	GO:0034553|mitochondrial respiratory chain complex II assembly;	GO:0005759|mitochondrial matrix;GO:0005739|mitochondrion;	.	K18167	SDHAF1; succinate dehydrogenase assembly factor 1
Potri.001G018200.v3.0	1520	2005	1923	1293.72497867792	889	856	889	1.6563463750950478	0.728004400722638	3.14029394877202e-27	9.46418410592358e-26	up	no	Potri.001G018200	protein_coding	chrChr01:1300207-1306545:-	gi|224053368|ref|XP_002297785.1|	4623	0.0	hypothetical protein POPTR_0001s05560g [Populus trichocarpa]	gi|566147374|ref|XM_002297749.2|	3376	0.0	Populus trichocarpa hypothetical protein (POPTR_0001s05560g) mRNA, complete cds	.	.	.	.	BH1877	281	1e-79	COG3533	pfam07944	DUF1680	Putative glycosyl hydrolase of unknown function (DUF1680). The members of this family are sequences derived from hypothetical bacterial and eukaryotic proteins of unknown function. One members of this family is annotated as a possible arabinosidase, but no references were found to back this. These proteins are related to a large family of glycosyl hydrolases.	.	.	.	.	.
Potri.001G018300.v3.0	59	61	74	41.6737014020699	27	17	25	2.2774907956361896	1.1874452234601	8.56751630167212e-05	0.00038761450814179	up	yes	Potri.001G018300	protein_coding	chrChr01:1322131-1323645:-	gi|743886403|ref|XP_011037838.1|	2077	0.0	PREDICTED: serine/threonine-protein kinase UCNL-like [Populus euphratica]	gi|566147375|ref|XM_002297748.2|	1436	0.0	Populus trichocarpa hypothetical protein (POPTR_0001s05570g) mRNA, complete cds	Q9LT38	469	1e-160	Serine/threonine-protein kinase UCNL	.	.	.	.	pfam00069	Pkinase	Protein kinase domain.	GO:0035556|intracellular signal transduction;	GO:0005737|cytoplasm;GO:0005634|nucleus;GO:0005886|plasma membrane;	GO:0005524|ATP binding;GO:0016301|kinase activity;GO:0004674|protein serine/threonine kinase activity;	.	.
Potri.001G018500.v3.0	123	168	124	127.814400845812	127	114	118	0.9283670565467151	-0.107232765871422	0.522932854610944	0.655949275431575	down	no	Potri.001G018500	protein_coding	chrChr01:1350630-1352514:+	gi|224057482|ref|XP_002299237.1|	1001	2e-134	MSF1-like family protein [Populus trichocarpa]	gi|566147379|ref|XM_002299201.2|	909	0.0	Populus trichocarpa MSF1-like family protein (POPTR_0001s05590g) mRNA, complete cds	Q6TMK8	110	5e-27	PRELI domain containing protein 3B	.	.	.	.	pfam04707	PRELI	PRELI-like family. This family includes a conserved region found in the PRELI protein and yeast YLR168C gene MSF1 product. The function of this protein is unknown, though it is thought to be involved in intra-mitochondrial protein sorting. This region is also found in a number of other eukaryotic proteins.	GO:0009734|auxin-activated signaling pathway;GO:0009873|ethylene-activated signaling pathway;GO:0010073|meristem maintenance;GO:0007389|pattern specification process;GO:0048364|root development;GO:0010449|root meristem growth;GO:0019827|stem cell population maintenance;GO:0000723|telomere maintenance;GO:0006351|transcription, DNA-templated;	GO:0005634|nucleus;	GO:0003677|DNA binding;GO:0003700|transcription factor activity, sequence-specific DNA binding;	.	.
Potri.001G018600.v3.0	806	1173	1072	814.677185933173	759	637	593	1.2301019340612498	0.298777871394874	3.432310035045e-05	0.000168162549065272	up	no	Potri.001G018600	protein_coding	chrChr01:1354173-1356810:-	gi|224053364|ref|XP_002297783.1|	830	5e-108	zinc finger family protein [Populus trichocarpa]	gi|566147380|ref|XM_002297747.2|	1050	0.0	Populus trichocarpa zinc finger family protein (POPTR_0001s05600g) mRNA, complete cds	A3BDI8	223	5e-70	Zinc finger A20 and AN1 domain-containing stress-associated protein 8	.	.	.	.	pfam01428	zf-AN1	AN1-like Zinc finger. Zinc finger at the C-terminus of An1, a ubiquitin-like protein in Xenopus laevis. The following pattern describes the zinc finger. C-X2-C-X(9-12)-C-X(1-2)-C-X4-C-X2-H-X5-H-X-C Where X can be any amino acid, and numbers in brackets indicate the number of residues.	.	.	GO:0003677|DNA binding;GO:0008270|zinc ion binding;	.	.
Potri.001G018700.v3.0	109	131	139	101.451781802054	96	71	79	1.2428845585570643	0.313692302398776	0.0886934553746915	0.171178559899335	up	no	Potri.001G018700	protein_coding	chrChr01:1363799-1368430:+	gi|743886373|ref|XP_011037828.1|	2913	0.0	PREDICTED: serine/threonine-protein kinase Nek6-like isoform X1 [Populus euphratica]	gi|743886372|ref|XM_011039526.1|	1913	0.0	PREDICTED: Populus euphratica serine/threonine-protein kinase Nek6-like (LOC105134924), transcript variant X1, mRNA	Q9LT35	496	6e-167	Serine/threonine-protein kinase Nek6	.	.	.	.	pfam00069	Pkinase	Protein kinase domain.	GO:0043622|cortical microtubule organization;GO:0010311|lateral root formation;GO:0010366|negative regulation of ethylene biosynthetic process;GO:0006468|protein phosphorylation;	.	GO:0005524|ATP binding;GO:0004674|protein serine/threonine kinase activity;	K08857	NEK; NIMA (never in mitosis gene a)-related kinase [EC:2.7.11.1]
Potri.001G018800.v3.0	383	480	449	423.911420679375	496	390	364	0.8477620975835902	-0.23826862820012	0.0136066234919407	0.0356760810820094	down	no	Potri.001G018800	protein_coding	chrChr01:1371517-1378754:+	gi|224057471|ref|XP_002299235.1|	1268	9e-171	metal transporter family protein [Populus trichocarpa]	gi|743886368|ref|XM_011039525.1|	1198	0.0	PREDICTED: Populus euphratica zinc transporter ZTP29 (LOC105134923), mRNA	Q940Q3	436	8e-150	Zinc transporter ZTP29	MA0387	143	3e-38	COG0428	pfam02535	Zip	ZIP Zinc transporter. The ZIP family consists of zinc transport proteins and many putative metal transporters. The main contribution to this family is from the Arabidopsis thaliana ZIP protein family these proteins are responsible for zinc uptake in the plant. Also found within this family are C. elegans proteins of unknown function which are annotated as being similar to human growth arrest indu…	GO:0071577|zinc II ion transmembrane transport;	GO:0005789|endoplasmic reticulum membrane;GO:0016021|integral component of membrane;GO:0016020|membrane;	GO:0005385|zinc ion transmembrane transporter activity;	K07238	TC.ZIP, zupT, ZRT3, ZIP2; zinc transporter, ZIP family
Potri.001G019000.v3.0	676	911	908	707.798649795026	652	617	570	1.0873562334517939	0.120824665331806	0.116710384333183	0.212973476922954	up	no	Potri.001G019000	protein_coding	chrChr01:1387279-1393768:-	gi|743897591|ref|XP_011042089.1|	2821	0.0	PREDICTED: outer envelope protein 80, chloroplastic isoform X1 [Populus euphratica]	gi|566147385|ref|XM_002297745.2|	2340	0.0	Populus trichocarpa hypothetical protein (POPTR_0001s05640g) mRNA, complete cds	Q9C5J8	936	0.0	Outer envelope protein 80, chloroplastic	alr2269	254	2e-70	COG4775	pfam01103	Bac_surface_Ag	Surface antigen. This entry includes the following surface antigens; D15 antigen from H.influenzae, OMA87 from P.multocida, OMP85 from N.meningitidis and N.gonorrhoeae. The family also includes a number of eukaryotic proteins that are members of the UPF0140 family. There also appears to be a relationship to pfam03865 (personal obs: C Yeats). In eukaryotes, it appears that these proteins are not s…	GO:0009658|chloroplast organization;	GO:0009507|chloroplast;GO:0009941|chloroplast envelope;GO:0009707|chloroplast outer membrane;GO:0016020|membrane;GO:0005739|mitochondrion;GO:0009536|plastid;	.	.	.
Potri.001G019100.v3.0	473	787	680	597.287445280912	623	540	539	0.9082433985316504	-0.138849120280472	0.110699140984964	0.20448876569084	down	no	Potri.001G019100	protein_coding	chrChr01:1400372-1406121:+	gi|224057465|ref|XP_002299234.1|	5071	0.0	hypothetical protein POPTR_0001s05650g [Populus trichocarpa]	gi|743886360|ref|XM_011039523.1|	3260	0.0	PREDICTED: Populus euphratica probable copper-transporting ATPase HMA5 (LOC105134922), transcript variant X1, mRNA	Q9SH30	1043	0.0	Probable copper-transporting ATPase HMA5	CAC3655	600	0.0	COG2217	pfam00122	E1-E2_ATPase	E1-E2 ATPase.	GO:0010273|detoxification of copper ion;GO:0046688|response to copper ion;	GO:0005887|integral component of plasma membrane;GO:0043231|intracellular membrane-bounded organelle;	GO:0005524|ATP binding;GO:0005507|copper ion binding;GO:0043682|copper-transporting ATPase activity;	K17686	copA, ATP7; Cu+-exporting ATPase [EC:3.6.3.54]
Potri.001G019200.v3.0	107	170	155	132.528624473154	144	127	106	0.9167150650840411	-0.125454712287313	0.439373413095295	0.580639817120456	down	no	Potri.001G019200	protein_coding	chrChr01:1410775-1412539:+	gi|743886351|ref|XP_011037822.1|	2159	0.0	PREDICTED: uncharacterized protein LOC105134921 [Populus euphratica]	gi|164498902|gb|AC216413.1|	1765	0.0	Populus trichocarpa clone POP035-J17, complete sequence	.	.	.	.	.	.	.	.	pfam13837	Myb_DNA-bind_4	Myb/SANT-like DNA-binding domain. This presumed domain appears to be related to other Myb/SANT-like DNA binding domains. In particular pfam10545 seems most related. This family is greatly expanded in plants and appears in several proteins annotated as transposon proteins.	.	.	.	.	.
Potri.001G019300.v3.0	2	4	3	2.97648878159456	3	2	4	0.7909736327694503	-0.338298491854	0.743477687921167	0.833725886805353	down	no	Potri.001G019300	protein_coding	chrChr01:1413067-1413348:+	gi|566147391|ref|XP_006368572.1|	357	3e-42	hypothetical protein POPTR_0001s05680g [Populus trichocarpa]	gi|566147390|ref|XM_006368510.1|	282	4e-145	Populus trichocarpa hypothetical protein (POPTR_0001s05680g) mRNA, complete cds	.	.	.	.	.	.	.	.	pfam14360	PAP2_C	PAP2 superfamily C-terminal. This family is closely related to the C-terminal a region of PAP2.	.	.	.	.	.
Potri.001G019400.v3.0	2	7	11	14.454629673102	22	22	19	0.25018389776138034	-1.99893915657215	0.000186756302782516	0.00078989453865676	down	yes	Potri.001G019400	protein_coding	chrChr01:1414854-1417838:+	gi|224057451|ref|XP_002299232.1|	1819	0.0	hypothetical protein POPTR_0001s05690g [Populus trichocarpa]	gi|566147392|ref|XM_002299196.2|	1544	0.0	Populus trichocarpa hypothetical protein (POPTR_0001s05690g) mRNA, complete cds	P25083	588	0.0	ADP,ATP carrier protein, mitochondrial	.	.	.	.	pfam00153	Mito_carr	Mitochondrial carrier protein.	GO:0055085|transmembrane transport;	GO:0016021|integral component of membrane;GO:0005743|mitochondrial inner membrane;	GO:0005215|transporter activity;	.	.
Potri.001G019500.v3.0	13	10	12	16.0969301770841	18	23	17	0.4891918327013453	-1.03152777732547	0.0275993553273932	0.0652037498256712	down	no	Potri.001G019500	protein_coding	chrChr01:1418782-1420964:+	gi|224057446|ref|XP_002299231.1|	3407	0.0	pentatricopeptide repeat-containing family protein [Populus trichocarpa]	gi|164498902|gb|AC216413.1|	2183	0.0	Populus trichocarpa clone POP035-J17, complete sequence	Q9SJZ3	792	0.0	Pentatricopeptide repeat-containing protein At2g22410, mitochondrial	.	.	.	.	pfam13041	PPR_2	PPR repeat family. This repeat has no known function. It is about 35 amino acids long and is found in up to 18 copies in some proteins. The family appears to be greatly expanded in plants and fungi. The repeat has been called PPR.	.	GO:0005739|mitochondrion;	.	.	.
Potri.001G019600.v3.0	62	82	60	56.2536466903201	66	40	37	1.1594454784253592	0.213434980523177	0.404285929567	0.54705887373784	up	no	Potri.001G019600	protein_coding	chrChr01:1423921-1428840:+	gi|224057440|ref|XP_002299230.1|	1258	5e-169	hypothetical protein POPTR_0001s05710g [Populus trichocarpa]	gi|566147395|ref|XM_002299194.2|	1377	0.0	Populus trichocarpa hypothetical protein (POPTR_0001s05710g) mRNA, complete cds	Q8L649	168	1e-46	E3 ubiquitin ligase BIG BROTHER	SPAC57A7.09	52.0	2e-06	COG5540	pfam13639	zf-RING_2	Ring finger domain.	GO:0048437|floral organ development;GO:0046621|negative regulation of organ growth;GO:0043161|proteasome-mediated ubiquitin-dependent protein catabolic process;GO:0051865|protein autoubiquitination;GO:0016567|protein ubiquitination;	.	GO:0016874|ligase activity;GO:0031624|ubiquitin conjugating enzyme binding;GO:0061630|ubiquitin protein ligase activity;GO:0004842|ubiquitin-protein transferase activity;GO:0008270|zinc ion binding;	K19045	BB; E3 ubiquitin-protein ligase BIG BROTHER and related proteins [EC:2.3.2.27]
Potri.001G020200.v3.0	23	18	26	21.1458024896097	24	16	20	0.9118558809918699	-0.133122270725792	0.740902087222033	0.83156608261481	down	no	Potri.001G020200	protein_coding	chrChr01:1523635-1526507:+	gi|566147401|ref|XP_002299223.2|	1220	2e-164	hypothetical protein POPTR_0001s05750g [Populus trichocarpa]	gi|743886299|ref|XM_011039506.1|	1190	0.0	PREDICTED: Populus euphratica uncharacterized LOC105134916 (LOC105134916), transcript variant X1, mRNA	Q8GTS2	120	1e-29	Basic leucine zipper 23	.	.	.	.	pfam07716	bZIP_2	Basic region leucine zipper.	GO:0010043|response to zinc ion;GO:0006351|transcription, DNA-templated;	GO:0005634|nucleus;	GO:0003677|DNA binding;GO:0043565|sequence-specific DNA binding;GO:0003700|transcription factor activity, sequence-specific DNA binding;	.	.
Potri.001G020300.v3.0	2019	2849	2654	1606.86585607454	970	862	866	2.232479188016239	1.15864672608078	8.67583405130813e-91	1.10536704645174e-88	up	yes	Potri.001G020300	protein_coding	chrChr01:1541144-1546247:+	gi|566147405|ref|XP_006368576.1|	3083	0.0	hypothetical protein POPTR_0001s05760g [Populus trichocarpa]	gi|566147404|ref|XM_006368514.1|	3061	0.0	Populus trichocarpa hypothetical protein (POPTR_0001s05760g) mRNA, complete cds	Q10M00	352	6e-104	Zinc finger CCCH domain-containing protein 22	.	.	.	.	pfam14259	RRM_6	RNA recognition motif (a.k.a. RRM, RBD, or RNP domain).	.	.	GO:0003677|DNA binding;GO:0046872|metal ion binding;GO:0000166|nucleotide binding;GO:0003723|RNA binding;	.	.
Potri.001G020600.v3.0	0	1	1	1.04735978760506	0	3	1	0.3732525481701778	-1.42177598531139	0.454850143540051	0.595128833078345	down	no	Potri.001G020600	protein_coding	chrChr01:1563841-1570916:-	gi|566147411|ref|XP_006368579.1|	5357	0.0	hypothetical protein POPTR_0001s05790g [Populus trichocarpa]	gi|743886267|ref|XM_011039496.1|	3432	0.0	PREDICTED: Populus euphratica calcium-transporting ATPase 4, plasma membrane-type-like (LOC105134911), transcript variant X1, mRNA	O22218	1456	0.0	Calcium-transporting ATPase 4, plasma membrane-type	.	.	.	.	pfam00122	E1-E2_ATPase	E1-E2 ATPase.	GO:0055081|anion homeostasis;GO:0042742|defense response to bacterium;GO:0043069|negative regulation of programmed cell death;GO:0009624|response to nematode;	GO:0009507|chloroplast;GO:0005887|integral component of plasma membrane;GO:0000325|plant-type vacuole;GO:0009705|plant-type vacuole membrane;GO:0005774|vacuolar membrane;GO:0005773|vacuole;	GO:0005524|ATP binding;GO:0005388|calcium-transporting ATPase activity;GO:0005516|calmodulin binding;GO:0046872|metal ion binding;	K01537	E3.6.3.8; Ca2+-transporting ATPase [EC:3.6.3.8]
Potri.001G020700.v3.0	65	99	105	90.9115753245175	93	87	98	0.7702514542784767	-0.376598593730018	0.0563116791673038	0.118101643864458	down	no	Potri.001G020700	protein_coding	chrChr01:1578759-1580966:-	gi|566147413|ref|XP_006368580.1|	899	3e-118	hypothetical protein POPTR_0001s05810g [Populus trichocarpa]	gi|743886276|ref|XM_011039499.1|	860	0.0	PREDICTED: Populus euphratica uncharacterized LOC105134912 (LOC105134912), mRNA	.	.	.	.	.	.	.	.	pfam05990	DUF900	Alpha/beta hydrolase of unknown function (DUF900). This family consists of several hypothetical proteins of unknown function mostly found in Rhizobium species. Members of this family have an alpha/beta hydrolase fold.	.	.	.	.	.
Potri.001G020800.v3.0	54	83	60	53.3034682902768	56	38	39	1.191864953165167	0.253220777380292	0.31935786699564	0.461402046835028	up	no	Potri.001G020800	protein_coding	chrChr01:1581708-1584937:-	gi|566147415|ref|XP_006368581.1|	2311	0.0	NAD-dependent glycerol-3-phosphate dehydrogenase family protein [Populus trichocarpa]	gi|743886281|ref|XM_011039500.1|	1299	0.0	PREDICTED: Populus euphratica probable glycerol-3-phosphate dehydrogenase [NAD(+)] 1, cytosolic (LOC105134914), mRNA	Q8S0G4	760	0.0	Probable glycerol-3-phosphate dehydrogenase [NAD(+)] 1, cytosolic	CAC1712	70.1	3e-12	COG0240	pfam07479	NAD_Gly3P_dh_C	NAD-dependent glycerol-3-phosphate dehydrogenase C-terminus. NAD-dependent glycerol-3-phosphate dehydrogenase (GPDH) catalyses the interconversion of dihydroxyacetone phosphate and L-glycerol-3-phosphate. This family represents the C-terminal substrate-binding domain.	GO:0005975|carbohydrate metabolic process;GO:0046168|glycerol-3-phosphate catabolic process;	GO:0005829|cytosol;GO:0009331|glycerol-3-phosphate dehydrogenase complex;	GO:0004367|glycerol-3-phosphate dehydrogenase [NAD+] activity;GO:0051287|NAD binding;	K00006	GPD1; glycerol-3-phosphate dehydrogenase (NAD+) [EC:1.1.1.8]
Potri.001G020900.v3.0	35	55	57	55.6725006970524	64	67	54	0.6334807998247775	-0.658627201515521	0.00799429667208769	0.0224075359645223	down	no	Potri.001G020900	protein_coding	chrChr01:1593383-1596770:-	gi|566147417|ref|XP_006368582.1|	2856	0.0	FAD-binding domain-containing family protein [Populus trichocarpa]	gi|743886264|ref|XM_011039495.1|	2293	0.0	PREDICTED: Populus euphratica cytokinin dehydrogenase 6-like (LOC105134910), mRNA	Q9LY71	800	0.0	Cytokinin dehydrogenase 6	all0324	120	8e-28	COG0277	pfam09265	Cytokin-bind	Cytokinin dehydrogenase 1, FAD and cytokinin binding. Members of this family adopt an alpha+beta sandwich structure with an antiparallel beta-sheet, in a ferredoxin-like fold. They are predominantly found in plant cytokinin dehydrogenase 1, where they are capable of binding both FAD and cytokinin substrates. The substrate displays a 'plug-into-socket' binding mode that seals the catalytic site an…	GO:0009690|cytokinin metabolic process;GO:0010103|stomatal complex morphogenesis;	GO:0005615|extracellular space;	GO:0019139|cytokinin dehydrogenase activity;GO:0050660|flavin adenine dinucleotide binding;GO:0016614|oxidoreductase activity, acting on CH-OH group of donors;	K00279	CKX; cytokinin dehydrogenase [EC:1.5.99.12]
Potri.001G021000.v3.0	105	135	92	62.6386119373249	30	22	20	3.736208599070638	1.90157500548747	1.55876671007286e-12	1.88334047042197e-11	up	yes	Potri.001G021000	protein_coding	chrChr01:1607742-1610595:-	gi|566147419|ref|XP_006368583.1|	2294	0.0	calmodulin-binding family protein [Populus trichocarpa]	gi|566147418|ref|XM_006368521.1|	2056	0.0	Populus trichocarpa calmodulin-binding family protein (POPTR_0001s05840g) mRNA, complete cds	Q8LPG9	127	6e-29	Protein IQ-DOMAIN 14	.	.	.	.	pfam13178	DUF4005	Protein of unknown function (DUF4005). This is a C-terminal region of plant IQ-containing putative calmodulin-binding proteins.	GO:0009690|cytokinin metabolic process;GO:0010103|stomatal complex morphogenesis;	GO:0005615|extracellular space;	GO:0019139|cytokinin dehydrogenase activity;GO:0050660|flavin adenine dinucleotide binding;GO:0016614|oxidoreductase activity, acting on CH-OH group of donors;	.	.
Potri.001G021100.v3.0	115	174	175	148.830702998264	151	145	141	0.8469243358228895	-0.239695009874321	0.118627503934703	0.215681265269621	down	no	Potri.001G021100	protein_coding	chrChr01:1614336-1617924:+	gi|566147421|ref|XP_006368584.1|	1995	0.0	hypothetical protein POPTR_0001s05850g [Populus trichocarpa]	gi|743886228|ref|XM_011039492.1|	1652	0.0	PREDICTED: Populus euphratica uncharacterized LOC105134906 (LOC105134906), transcript variant X1, mRNA	.	.	.	.	.	.	.	.	pfam00924	MS_channel	Mechanosensitive ion channel. Two members of this protein family from M. jannaschii have been functionally characterized. Both proteins form mechanosensitive (MS) ion channels upon reconstitution into liposomes and functional examination by the patch-clamp technique. Therefore this family are likely to also be MS channel proteins.	.	.	.	.	.
Potri.001G021200.v3.0	13	17	21	12.3677676318581	14	7	6	1.5333571034069073	0.616693725253795	0.243227137291095	0.376088527079058	up	no	Potri.001G021200	protein_coding	chrChr01:1633424-1634352:+	gi|566147423|ref|XP_006368585.1|	258	4e-24	hypothetical protein POPTR_0001s05860g, partial [Populus trichocarpa]	gi|743886219|ref|XM_011039489.1|	432	0.0	PREDICTED: Populus euphratica glycine-rich cell wall structural protein 1-like (LOC105134905), transcript variant X1, mRNA	.	.	.	.	.	.	.	.	pfam14897	EpsG	EpsG family. This family of proteins are related to the EpsG protein from B. subtilis. These proteins are likely glycosyl transferases belonging to the membrane protein GT-C clan.	.	.	.	.	.
Potri.001G021300.v3.0	6	0	0	1.79223614348545	2	2	0	1.4699697704778067	0.555786486741784	0.83406386815201	0.895917967296539	up	no	Potri.001G021300	protein_coding	chrChr01:1636042-1636683:+	gi|566147423|ref|XP_006368585.1|	147	2e-09	hypothetical protein POPTR_0001s05860g, partial [Populus trichocarpa]	gi|743886222|ref|XM_011039490.1|	386	0.0	PREDICTED: Populus euphratica glycine-rich cell wall structural protein 1-like (LOC105134905), transcript variant X2, mRNA	.	.	.	.	.	.	.	.	pfam04080	Per1	Per1-like. PER1 is required for GPI-phospholipase A2 activity and is involved in lipid remodelling of GPI-anchored proteins.	.	.	.	.	.
Potri.001G021500.v3.0	334	417	434	380.313790694606	420	350	343	0.8571719306726203	-0.222343487222932	0.0246216748258794	0.0591514284489826	down	no	Potri.001G021500	protein_coding	chrChr01:1645035-1649822:+	gi|743911415|ref|XP_010999570.1|	1427	0.0	PREDICTED: uncharacterized protein LOC105107368 isoform X2 [Populus euphratica]	gi|743911412|ref|XM_011001267.1|	922	0.0	PREDICTED: Populus euphratica uncharacterized LOC105107368 (LOC105107368), transcript variant X1, mRNA	.	.	.	.	.	.	.	.	pfam00646	F-box	F-box domain. This domain is approximately 50 amino acids long, and is usually found in the N-terminal half of a variety of proteins. Two motifs that are commonly found associated with the F-box domain are the leucine rich repeats (LRRs; pfam00560 and pfam07723) and the WD repeat (pfam00400). The F-box domain has a role in mediating protein-protein interactions in a variety of contexts, such as p…	.	.	.	.	.
Potri.001G021600.v3.0	67	104	122	107.205930772054	125	110	114	0.66906641978324	-0.579778657211315	0.00177408522766637	0.00600195860310999	down	no	Potri.001G021600	protein_coding	chrChr01:1652240-1654457:+	gi|566147427|ref|XP_006368587.1|	1808	0.0	hypothetical protein POPTR_0001s05880g [Populus trichocarpa]	gi|161984673|gb|AC215649.1|	1288	0.0	Populus trichocarpa clone POP051-C10, complete sequence	.	.	.	.	.	.	.	.	pfam00646	F-box	F-box domain. This domain is approximately 50 amino acids long, and is usually found in the N-terminal half of a variety of proteins. Two motifs that are commonly found associated with the F-box domain are the leucine rich repeats (LRRs; pfam00560 and pfam07723) and the WD repeat (pfam00400). The F-box domain has a role in mediating protein-protein interactions in a variety of contexts, such as p…	.	.	.	.	.
Potri.001G022400.v3.0	80	103	70	69.6886149125516	66	55	53	1.1745132400449805	0.232062976644764	0.3077113702809	0.448966337436169	up	no	Potri.001G022400	protein_coding	chrChr01:1729269-1730252:-	gi|566147443|ref|XP_002297773.2|	1555	0.0	hypothetical protein POPTR_0001s05970g [Populus trichocarpa]	gi|161984673|gb|AC215649.1|	984	0.0	Populus trichocarpa clone POP051-C10, complete sequence	.	.	.	.	.	.	.	.	pfam00646	F-box	F-box domain. This domain is approximately 50 amino acids long, and is usually found in the N-terminal half of a variety of proteins. Two motifs that are commonly found associated with the F-box domain are the leucine rich repeats (LRRs; pfam00560 and pfam07723) and the WD repeat (pfam00400). The F-box domain has a role in mediating protein-protein interactions in a variety of contexts, such as p…	.	.	.	.	.
Potri.001G022500.v3.0	175	234	214	195.497564103718	211	191	160	0.8914904088589493	-0.165708818255335	0.215364724102511	0.34254229547082	down	no	Potri.001G022500	protein_coding	chrChr01:1730847-1732910:-	gi|224053342|ref|XP_002297772.1|	593	2e-71	hypothetical protein POPTR_0001s05980g [Populus trichocarpa]	gi|566147444|ref|XM_002297736.2|	1118	0.0	Populus trichocarpa hypothetical protein (POPTR_0001s05980g) mRNA, complete cds	Q6R2J8	75.9	2e-13	Protein STRUBBELIG-RECEPTOR FAMILY 8	.	.	.	.	pfam13855	LRR_8	Leucine rich repeat.	.	GO:0016021|integral component of membrane;GO:0005886|plasma membrane;	GO:0005524|ATP binding;GO:0004672|protein kinase activity;	.	.
Potri.001G022700.v3.0	310	447	424	302.89197740134	273	227	203	1.3481091190066472	0.430937276251521	9.5040151694729e-05	0.00042660951711628	up	no	Potri.001G022700	protein_coding	chrChr01:1737847-1743491:-	gi|224053340|ref|XP_002297771.1|	2585	0.0	elongation defective 1 family protein [Populus trichocarpa]	gi|566147447|ref|XM_002297735.2|	1945	0.0	Populus trichocarpa elongation defective 1 family protein (POPTR_0001s06000g) mRNA, complete cds	Q9C9Z9	749	0.0	Glycosyltransferase-like KOBITO 1	.	.	.	.	pfam13704	Glyco_tranf_2_4	Glycosyl transferase family 2. Members of this family of prokaryotic proteins include putative glucosyltransferases,	GO:0009738|abscisic acid-activated signaling pathway;GO:0007049|cell cycle;GO:0030154|cell differentiation;GO:0051301|cell division;GO:0071482|cellular response to light stimulus;GO:0030244|cellulose biosynthetic process;GO:0010215|cellulose microfibril organization;GO:0060560|developmental growth involved in morphogenesis;GO:0010078|maintenance of root meristem identity;GO:0009831|plant-type cel…	GO:0005737|cytoplasm;GO:0005768|endosome;GO:0005576|extracellular region;GO:0005794|Golgi apparatus;GO:0009505|plant-type cell wall;GO:0005886|plasma membrane;GO:0005802|trans-Golgi network;	GO:0016757|transferase activity, transferring glycosyl groups;	.	.
Potri.001G022900.v3.0	5	14	13	6.19833894629825	4	3	2	2.8017458262565413	1.48632608073948	0.0580306995232182	0.121149281298647	up	no	Potri.001G022900	protein_coding	chrChr01:1750927-1753095:-	gi|566147451|ref|XP_002297770.2|	2028	0.0	hypothetical protein POPTR_0001s06020g [Populus trichocarpa]	gi|161984673|gb|AC215649.1|	1658	0.0	Populus trichocarpa clone POP051-C10, complete sequence	Q8MY12	89.0	6e-17	Myosin heavy chain kinase C	all0283_3	77.4	6e-14	COG2319	pfam00400	WD40	WD domain, G-beta repeat.	GO:0006935|chemotaxis;GO:0000281|mitotic cytokinesis;GO:0031037|myosin II filament disassembly;GO:0018107|peptidyl-threonine phosphorylation;GO:0006468|protein phosphorylation;	GO:0005826|actomyosin contractile ring;GO:0005938|cell cortex;GO:0032154|cleavage furrow;GO:0016020|membrane;	GO:0005524|ATP binding;GO:0016905|myosin heavy chain kinase activity;GO:0045159|myosin II binding;GO:0004674|protein serine/threonine kinase activity;	.	.
Potri.001G023000.v3.0	118	117	108	98.5363177639784	92	78	84	1.0970886823415744	0.133680149627372	0.49312015904121	0.630273819022719	up	no	Potri.001G023000	protein_coding	chrChr01:1755947-1761034:-	gi|224053336|ref|XP_002297769.1|	520	5e-62	hypothetical protein POPTR_0001s06030g [Populus trichocarpa]	gi|566147452|ref|XM_002297733.2|	868	0.0	Populus trichocarpa hypothetical protein (POPTR_0001s06030g) mRNA, complete cds	.	.	.	.	.	.	.	.	pfam13705	TRC8_N	TRC8 N-terminal domain. This region is found at the N-terminus of the TRC8 protein. TRC8 is an E3 ubiquitin-protein ligase also known as RNF139. This region contains 12 transmembrane domains. This region has been suggested to contain a sterol sensing domain. It has been found that TRC8 protein levels are sterol responsive and that it binds and stimulates ubiquitylation of the endoplasmic reticulu…	.	.	.	.	.
Potri.001G023100.v3.0	755	1031	876	771.992340035119	743	692	617	1.0418143803655289	0.0590982561375653	0.437952656530864	0.579207603274977	up	no	Potri.001G023100	protein_coding	chrChr01:1764889-1766893:-	gi|224053334|ref|XP_002297768.1|	760	1e-96	hypothetical protein POPTR_0001s06040g [Populus trichocarpa]	gi|566147453|ref|XM_002297732.2|	1010	0.0	Populus trichocarpa hypothetical protein (POPTR_0001s06040g) mRNA, complete cds	Q94AR4	87.4	5e-19	Polyadenylate-binding protein-interacting protein 2	.	.	.	.	pfam07145	PAM2	Ataxin-2 C-terminal region. The PABP-interacting motif PAM2 has been identified in various eukaryotic proteins as an important binding site for pfam00658. It has been found in a wide range of eukaryotic proteins. Strikingly, this motif appears to occur solely outside of globular domains.	GO:0006935|chemotaxis;GO:0000281|mitotic cytokinesis;GO:0031037|myosin II filament disassembly;GO:0018107|peptidyl-threonine phosphorylation;GO:0006468|protein phosphorylation;	GO:0005826|actomyosin contractile ring;GO:0005938|cell cortex;GO:0032154|cleavage furrow;GO:0016020|membrane;	GO:0005524|ATP binding;GO:0016905|myosin heavy chain kinase activity;GO:0045159|myosin II binding;GO:0004674|protein serine/threonine kinase activity;	.	.
Potri.001G023400.v3.0	33	42	43	51.1095648608342	56	65	60	0.5209009936844436	-0.940918905673096	0.00033154394453173	0.00132514062754185	down	no	Potri.001G023400	protein_coding	chrChr01:1773009-1778801:-	gi|566147456|ref|XP_006368593.1|	3381	0.0	hypothetical protein POPTR_0001s06070g [Populus trichocarpa]	gi|566147455|ref|XM_006368531.1|	1990	0.0	Populus trichocarpa hypothetical protein (POPTR_0001s06070g) mRNA, complete cds	Q5MAU8	345	3e-107	Probable inactive purple acid phosphatase 27	all1686	68.6	9e-12	COG1409	pfam00149	Metallophos	Calcineurin-like phosphoesterase. This family includes a diverse range of phosphoesterases, including protein phosphoserine phosphatases, nucleotidases, sphingomyelin phosphodiesterases and 2'-3' cAMP phosphodiesterases as well as nucleases such as bacterial SbcD or yeast MRE11. The most conserved regions in this superfamily centre around the metal chelating residues.	.	GO:0005576|extracellular region;	GO:0003993|acid phosphatase activity;GO:0046872|metal ion binding;	.	.
Potri.001G023500.v3.0	440	636	602	439.984658527028	358	366	320	1.2841183589771434	0.360778183799564	0.000184040699136427	0.000779758252936889	up	no	Potri.001G023500	protein_coding	chrChr01:1783517-1786644:+	gi|224057376|ref|XP_002299218.1|	2443	0.0	hypothetical protein POPTR_0001s06090g [Populus trichocarpa]	gi|111154124|gb|AC184073.2|	1695	0.0	Populus trichocarpa clone Pop1-50D1, complete sequence	Q9LPR8	600	0.0	Scarecrow-like protein 3	.	.	.	.	pfam03514	GRAS	GRAS domain family. Proteins in the GRAS (GAI, RGA, SCR) family are known as major players in gibberellin (GA) signaling, which regulates various aspects of plant growth and development. Mutation of the SCARECROW (SCR) gene results in a radial pattern defect, loss of a ground tissue layer, in the root. The PAT1 protein is involved in phytochrome A signal transduction. A sequence, structure and ev…	GO:0006355|regulation of transcription, DNA-templated;GO:0009739|response to gibberellin;GO:0006351|transcription, DNA-templated;	GO:0005634|nucleus;	GO:0043565|sequence-specific DNA binding;GO:0003700|transcription factor activity, sequence-specific DNA binding;GO:0000989|transcription factor activity, transcription factor binding;	.	.
Potri.001G023600.v3.0	47	84	90	53.4336697551803	45	30	41	1.514286261396553	0.598637958863295	0.0233672749915768	0.0565573470422759	up	no	Potri.001G023600	protein_coding	chrChr01:1786680-1787450:-	gi|566147459|ref|XP_002297763.2|	791	1e-103	hypothetical protein POPTR_0001s06100g [Populus trichocarpa]	gi|111154124|gb|AC184073.2|	771	0.0	Populus trichocarpa clone Pop1-50D1, complete sequence	Q9FI66	146	2e-41	Dirigent protein 3	.	.	.	.	pfam03018	Dirigent	Dirigent-like protein. This family contains a number of proteins which are induced during disease response in plants. Members of this family are involved in lignification.	GO:0009699|phenylpropanoid biosynthetic process;	GO:0048046|apoplast;	GO:0042349|guiding stereospecific synthesis activity;	.	.
Potri.001G023700.v3.0	0	2	0	0.262441305103703	0	0	0	2.6354917214105757	1.3980721602903	0.701344560664138	NA	up	no	Potri.001G023700	protein_coding	chrChr01:1788902-1789483:-	gi|224053320|ref|XP_002297762.1|	717	9e-95	hypothetical protein POPTR_0001s06110g [Populus trichocarpa]	gi|566147460|ref|XM_002297726.2|	449	0.0	Populus trichocarpa hypothetical protein (POPTR_0001s06110g) mRNA, complete cds	Q9FIG6	66.6	6e-13	Dirigent protein 1	.	.	.	.	pfam03018	Dirigent	Dirigent-like protein. This family contains a number of proteins which are induced during disease response in plants. Members of this family are involved in lignification.	GO:0009699|phenylpropanoid biosynthetic process;	GO:0048046|apoplast;	GO:0042349|guiding stereospecific synthesis activity;	.	.
Potri.001G023800.v3.0	24	26	28	18.8092647426581	15	14	10	1.6198423769006771	0.695853434636229	0.101123624504225	0.190048603068788	up	no	Potri.001G023800	protein_coding	chrChr01:1794327-1795595:-	gi|566147462|ref|XP_002297761.2|	982	5e-130	hypothetical protein POPTR_0001s06120g [Populus trichocarpa]	gi|111154124|gb|AC184073.2|	1245	0.0	Populus trichocarpa clone Pop1-50D1, complete sequence	Q9LID5	168	4e-48	Dirigent protein 7	.	.	.	.	pfam03018	Dirigent	Dirigent-like protein. This family contains a number of proteins which are induced during disease response in plants. Members of this family are involved in lignification.	GO:0009699|phenylpropanoid biosynthetic process;	GO:0048046|apoplast;	GO:0042349|guiding stereospecific synthesis activity;	.	.
Potri.001G023900.v3.0	1	1	0	0.310472966080161	0	0	0	3.012044734161087	1.59074319672734	0.614303641533521	NA	up	no	Potri.001G023900	protein_coding	chrChr01:1796080-1799608:-	gi|743911444|ref|XP_010999583.1|	1791	0.0	PREDICTED: protein trichome birefringence-like 41 [Populus euphratica]	gi|743911445|ref|XM_011001282.1|	1218	0.0	PREDICTED: Populus euphratica protein trichome birefringence-like 41 (LOC105107382), transcript variant X2, mRNA	Q8VY22	383	2e-127	Protein trichome birefringence-like 38	.	.	.	.	pfam13839	PC-Esterase	GDSL/SGNH-like Acyl-Esterase family found in Pmr5 and Cas1p. The PC-Esterase family is comprised of Cas1p, the Homo sapiens C7orf58, Arabidopsis thaliana PMR5 and a group of plant freezing resistance/coldacclimatization proteins typified by Arabidopsis thaliana ESKIMO1. animal FAM55D proteins, and animal FAM113 proteins. The PC-Esterase family has features that are both similar and different from…	GO:0071554|cell wall organization or biogenesis;	GO:0005794|Golgi apparatus;GO:0016021|integral component of membrane;	GO:0016413|O-acetyltransferase activity;	.	.
Potri.001G024000.v3.0	148	186	150	161.212791953158	191	142	153	0.8046668326885936	-0.313536526965853	0.0375985359832724	0.0843918713232288	down	no	Potri.001G024000	protein_coding	chrChr01:1801851-1803677:+	gi|224057370|ref|XP_002299217.1|	999	4e-134	hypothetical protein POPTR_0001s06140g [Populus trichocarpa]	gi|566147465|ref|XM_002299181.2|	820	0.0	Populus trichocarpa hypothetical protein (POPTR_0001s06140g) mRNA, complete cds	.	.	.	.	.	.	.	.	pfam09811	Yae1_N	Essential protein Yae1, N terminal. Members of this family are found in the N terminal region of the essential protein Yae1. Their exact function has not, as yet, been determined. The family DUF1715, pfam08215 has now been merged into this family.	.	.	.	.	.
Potri.001G024100.v3.0	623	955	883	660.858578664345	572	534	517	1.2095858660522716	0.274513186953841	0.000739005258187059	0.00273872047916222	up	no	Potri.001G024100	protein_coding	chrChr01:1804238-1807952:-	gi|566147467|ref|XP_006368595.1|	4801	0.0	hypothetical protein POPTR_0001s06150g [Populus trichocarpa]	gi|566147466|ref|XM_006368533.1|	3481	0.0	Populus trichocarpa hypothetical protein (POPTR_0001s06150g) mRNA, complete cds	.	.	.	.	.	.	.	.	pfam07839	CaM_binding	Plant calmodulin-binding domain. The sequences featured in this family are found repeated in a number of plant calmodulin-binding proteins and are thought to constitute the calmodulin-binding domains. Binding of the proteins to calmodulin depends on the presence of calcium ions. These proteins are thought to be involved in various processes, such as plant defence responses and stolonisation or tu…	.	.	.	.	.
Potri.001G024200.v3.0	578	833	689	640.883649511794	672	564	563	0.9365401369818679	-0.0945872700038118	0.238562148504473	0.370516276979938	down	no	Potri.001G024200	protein_coding	chrChr01:1818992-1823316:-	gi|566147469|ref|XP_002297759.2|	2142	0.0	hypothetical protein POPTR_0001s06160g [Populus trichocarpa]	gi|566147468|ref|XM_002297723.2|	1575	0.0	Populus trichocarpa hypothetical protein (POPTR_0001s06160g) mRNA, complete cds	.	.	.	.	.	.	.	.	pfam14559	TPR_19	Tetratricopeptide repeat.	.	.	.	.	.
Potri.001G024300.v3.0	65	102	77	65.729411479175	66	45	52	1.2012031370235945	0.264480147708727	0.248458531443227	0.382298891813214	up	no	Potri.001G024300	protein_coding	chrChr01:1824199-1827030:-	gi|224053312|ref|XP_002297758.1|	1435	0.0	GLUCOSE INSENSITIVE 1 family protein [Populus trichocarpa]	gi|566147472|ref|XM_002297722.2|	1123	0.0	Populus trichocarpa GLUCOSE INSENSITIVE 1 family protein (POPTR_0001s06170g) mRNA, complete cds	Q9C826	400	2e-136	Xanthoxin dehydrogenase	CC0094	159	1e-43	COG1028	pfam13561	adh_short_C2	Enoyl-(Acyl carrier protein) reductase.	GO:0009688|abscisic acid biosynthetic process;GO:0006561|proline biosynthetic process;GO:0010115|regulation of abscisic acid biosynthetic process;GO:0009750|response to fructose;GO:0009408|response to heat;GO:0009414|response to water deprivation;GO:0010182|sugar mediated signaling pathway;	GO:0005829|cytosol;	GO:0004022|alcohol dehydrogenase (NAD) activity;GO:0010301|xanthoxin dehydrogenase activity;	K09841	ABA2; xanthoxin dehydrogenase [EC:1.1.1.288]
Potri.001G024500.v3.0	38	59	41	39.6327957599561	33	35	36	1.0577458854030528	0.0809930736685895	0.782223150627257	0.861823973701334	up	no	Potri.001G024500	protein_coding	chrChr01:1830981-1834750:-	gi|224075818|ref|XP_002304782.1|	1543	0.0	brix domain-containing family protein [Populus trichocarpa]	gi|566147475|ref|XM_002297721.2|	1128	0.0	Populus trichocarpa brix domain-containing family protein (POPTR_0001s06190g) mRNA, complete cds	Q5PQR5	318	2e-104	U3 small nucleolar ribonucleoprotein protein IMP4	SPAC19A8.07c	283	2e-91	COG2136	pfam04427	Brix	Brix domain.	GO:0006364|rRNA processing;	GO:0034457|Mpp10 complex;GO:0032040|small-subunit processome;	GO:0042134|rRNA primary transcript binding;GO:0030515|snoRNA binding;	K14561	IMP4; U3 small nucleolar ribonucleoprotein protein IMP4
Potri.001G024600.v3.0	90	138	113	85.900347855829	90	56	51	1.3962549313765593	0.4815623761141	0.0212065537538667	0.0521444968961126	up	no	Potri.001G024600	protein_coding	chrChr01:1835273-1839226:-	gi|566147478|ref|XP_002297756.2|	3717	0.0	hypothetical protein POPTR_0001s06200g [Populus trichocarpa]	gi|743911476|ref|XM_011001298.1|	2816	0.0	PREDICTED: Populus euphratica U-box domain-containing protein 44-like (LOC105107393), transcript variant X3, mRNA	Q9SFX2	85.5	2e-15	U-box domain-containing protein 43	.	.	.	.	pfam01602	Adaptin_N	Adaptin N terminal region. This family consists of the N terminal region of various alpha, beta and gamma subunits of the AP-1, AP-2 and AP-3 adaptor protein complexes. The adaptor protein (AP) complexes are involved in the formation of clathrin-coated pits and vesicles. The N-terminal region of the various adaptor proteins (APs) is constant by comparison to the C-terminal which is variable withi…	.	GO:0005886|plasma membrane;	GO:0016874|ligase activity;GO:0004842|ubiquitin-protein transferase activity;	.	.
Potri.001G024800.v3.0	275	351	295	205.878422262519	134	115	125	1.9824556658023154	0.987288602906645	7.14354260693739e-13	8.94040297496731e-12	up	no	Potri.001G024800	protein_coding	chrChr01:1842461-1845557:-	gi|566147480|ref|XP_002297754.2|	1618	0.0	annexin 3 family protein [Populus trichocarpa]	gi|566147479|ref|XM_002297718.2|	1276	0.0	Populus trichocarpa annexin 3 family protein (POPTR_0001s06210g) mRNA, complete cds	Q9SE45	395	6e-134	Annexin D3	.	.	.	.	pfam00191	Annexin	Annexin. This family of annexins also includes giardin that has been shown to function as an annexin.	GO:0009409|response to cold;GO:0009408|response to heat;GO:0009651|response to salt stress;GO:0009414|response to water deprivation;	GO:0005773|vacuole;	GO:0005509|calcium ion binding;GO:0005544|calcium-dependent phospholipid binding;	.	.
Potri.001G024900.v3.0	775	1028	1014	583.544254043019	295	303	303	2.502176356715164	1.32318347615119	3.49917583373334e-48	2.13306902354316e-46	up	yes	Potri.001G024900	protein_coding	chrChr01:1849891-1852473:+	gi|224057357|ref|XP_002299215.1|	1599	0.0	annexin 4 family protein [Populus trichocarpa]	gi|566147481|ref|XM_002299179.2|	1259	0.0	Populus trichocarpa annexin 4 family protein (POPTR_0001s06220g) mRNA, complete cds	Q9ZVJ6	369	2e-123	Annexin D4	.	.	.	.	pfam00191	Annexin	Annexin. This family of annexins also includes giardin that has been shown to function as an annexin.	GO:0009737|response to abscisic acid;GO:0009409|response to cold;GO:0009408|response to heat;GO:0006970|response to osmotic stress;GO:0009651|response to salt stress;GO:0009414|response to water deprivation;	GO:0009506|plasmodesma;	GO:0005509|calcium ion binding;GO:0005544|calcium-dependent phospholipid binding;	.	.
Potri.001G025100.v3.0	5338	6499	6061	5969.89623871428	6700	5826	5451	0.8046055149551776	-0.313646468319273	1.8390178950379e-10	1.82227490130129e-09	down	no	Potri.001G025100	protein_coding	chrChr01:1861079-1868802:+	gi|566147513|ref|XP_006368611.1|	2570	0.0	hypothetical protein POPTR_0001s06240g [Populus trichocarpa]	gi|566147512|ref|XM_006368549.1|	2907	0.0	Populus trichocarpa hypothetical protein (POPTR_0001s06240g) mRNA, complete cds	F4JCX9	228	3e-78	Protein LNK2	.	.	.	.	pfam01005	Flavi_NS2A	Flavivirus non-structural protein NS2A. NS2A is a hydrophobic protein about 25 kDa is size. NS2A is cleaved from NS1 by a membrane bound host protease. NS2A has been found to associate with the dsRNA within the vesicle packages. It has also been found that NS2A associates with the known replicase components and so NS2A has been postulated to be part of this replicase complex.	GO:0006355|regulation of transcription, DNA-templated;GO:0048511|rhythmic process;GO:0006351|transcription, DNA-templated;	GO:0005634|nucleus;	.	.	.
Potri.001G025300.v3.0	128	161	129	130.464452154733	136	140	95	0.9092045725813542	-0.137323155096037	0.431262913038089	0.572836646632885	down	no	Potri.001G025300	protein_coding	chrChr01:1878873-1879741:-	gi|743918324|ref|XP_011003162.1|	705	8e-90	PREDICTED: ubiquitin-40S ribosomal protein S27a-like [Populus euphratica]	gi|566147524|ref|XM_002297716.2|	857	0.0	Populus trichocarpa ubiquitin/ribosomal protein 27a (POPTR_0001s06260g) mRNA, complete cds	P62981	269	4e-89	Ubiquitin-40S ribosomal protein S27a	SPAC1805.12c_1	154	9e-46	COG5272	pfam00240	ubiquitin	Ubiquitin family. This family contains a number of ubiquitin-like proteins: SUMO (smt3 homologue) Nedd8, Elongin B, Rub1, and Parkin. A number of them are thought to carry a distinctive five-residue motif termed the proteasome-interacting motif (PIM), which may have a biologically significant role in protein delivery to proteasomes and recruitment of proteasomes to transcription sites.	GO:0006412|translation;	GO:0005634|nucleus;GO:0005840|ribosome;	GO:0046872|metal ion binding;GO:0003735|structural constituent of ribosome;	.	.
Potri.001G025400.v3.0	109	142	166	90.8768968844611	51	46	61	2.108021518369114	1.075889593866	2.85582743139704e-07	1.93432121033627e-06	up	yes	Potri.001G025400	protein_coding	chrChr01:1880756-1884303:-	gi|743911511|ref|XP_010999618.1|	5326	0.0	PREDICTED: putative disease resistance protein RGA3 [Populus euphratica]	gi|566147525|ref|XM_002297715.2|	3508	0.0	Populus trichocarpa hypothetical protein (POPTR_0001s06270g) mRNA, complete cds	Q7XA40	652	0.0	Putative disease resistance protein RGA3	.	.	.	.	pfam00931	NB-ARC	NB-ARC domain.	GO:0006952|defense response;	.	GO:0043531|ADP binding;GO:0005524|ATP binding;	.	.
Potri.001G025500.v3.0	1	7	5	4.34010407029658	13	2	0	0.708112806453165	-0.497948886631717	0.626063617214085	0.743395239468474	down	no	Potri.001G025500	protein_coding	chrChr01:1888762-1891351:-	gi|566147528|ref|XP_002297750.2|	1239	2e-169	eukaryotic rpb5 RNA polymerase subunit family protein [Populus trichocarpa]	gi|743913272|ref|XM_011002239.1|	922	0.0	PREDICTED: Populus euphratica DNA-directed RNA polymerase V subunit 5C-like (LOC105108084), mRNA	Q9M1H8	246	3e-78	DNA-directed RNA polymerase V subunit 5C	SPAC23C4.15	93.2	2e-21	COG2012	pfam01191	RNA_pol_Rpb5_C	RNA polymerase Rpb5, C-terminal domain. The assembly domain of Rpb5. The archaeal equivalent to this domain is subunit H. Subunit H lacks the N-terminal domain.	GO:0006351|transcription, DNA-templated;	GO:0000419|DNA-directed RNA polymerase V complex;	GO:0003677|DNA binding;GO:0003899|DNA-directed RNA polymerase activity;	K03013	RPB5, POLR2E; DNA-directed RNA polymerases I, II, and III subunit RPABC1
Potri.001G025600.v3.0	101	101	124	102.568291973001	96	88	106	0.9061849438634865	-0.142122574013914	0.46356939494942	0.603230361799954	down	no	Potri.001G025600	protein_coding	chrChr01:1892227-1895809:+	gi|566147530|ref|XP_002299213.2|	1257	1e-170	SKP1-INTERACTING PARTNER 5 family protein [Populus trichocarpa]	gi|743913274|ref|XM_011002240.1|	853	0.0	PREDICTED: Populus euphratica F-box protein SKIP5-like (LOC105108085), mRNA	Q94FT2	369	7e-125	F-box protein SKIP5	.	.	.	.	pfam12937	F-box-like	F-box-like. This is an F-box-like family.	GO:0016567|protein ubiquitination;	.	.	.	.
Potri.001G025900.v3.0	2	5	3	1.63404348220138	0	0	1	7.297367858218046	2.86737618143572	0.0866256503584659	0.167874665411378	up	no	Potri.001G025900	protein_coding	chrChr01:1910299-1910571:+	gi|566147536|ref|XP_006368618.1|	322	6e-37	hypothetical protein POPTR_0001s06320g [Populus trichocarpa]	gi|566147535|ref|XM_006368556.1|	273	4e-140	Populus trichocarpa hypothetical protein (POPTR_0001s06320g) mRNA, complete cds	.	.	.	.	.	.	.	.	pfam13301	DUF4079	Protein of unknown function (DUF4079). This is an uncharacterized family of proteins.	.	.	.	.	.
Potri.001G026000.v3.0	270	523	412	328.06052479262	301	249	280	1.149329746724563	0.200792771625727	0.105569284313482	0.196811308612992	up	no	Potri.001G026000	protein_coding	chrChr01:1910613-1912364:-	gi|566147538|ref|XP_002297748.2|	1176	2e-155	hypothetical protein POPTR_0001s06330g [Populus trichocarpa]	gi|566147537|ref|XM_002297712.2|	967	0.0	Populus trichocarpa hypothetical protein (POPTR_0001s06330g) mRNA, complete cds	Q9LJG8	184	4e-50	Trihelix transcription factor ASIL2	.	.	.	.	pfam13837	Myb_DNA-bind_4	Myb/SANT-like DNA-binding domain. This presumed domain appears to be related to other Myb/SANT-like DNA binding domains. In particular pfam10545 seems most related. This family is greatly expanded in plants and appears in several proteins annotated as transposon proteins.	GO:0009793|embryo development ending in seed dormancy;GO:0006355|regulation of transcription, DNA-templated;GO:0010431|seed maturation;GO:0006351|transcription, DNA-templated;	GO:0005634|nucleus;	GO:0003677|DNA binding;GO:0003700|transcription factor activity, sequence-specific DNA binding;	.	.
Potri.001G026100.v3.0	461	567	576	498.567077343135	536	499	383	0.9124910821828143	-0.132117635463233	0.176418070054036	0.294353180927184	down	no	Potri.001G026100	protein_coding	chrChr01:1915765-1921494:-	gi|566147540|ref|XP_002297747.2|	1967	0.0	eukaryotic translation initiation factor 2B family protein [Populus trichocarpa]	gi|566147539|ref|XM_002297711.2|	1965	0.0	Populus trichocarpa eukaryotic translation initiation factor 2B family protein (POPTR_0001s06340g) mRNA, complete cds	Q54EY2	237	2e-69	Translation initiation factor eIF-2B subunit beta	SPAC343.14c	198	1e-55	COG1184	pfam01008	IF-2B	Initiation factor 2 subunit family. This family includes initiation factor 2B alpha, beta and delta subunits from eukaryotes, initiation factor 2B subunits 1 and 2 from archaebacteria and some proteins of unknown function from prokaryotes. Initiation factor 2 binds to Met-tRNA, GTP and the small ribosomal subunit. Members of this family have also been characterized as 5-methylthioribose- 1-phosph…	GO:0006446|regulation of translational initiation;	GO:0005851|eukaryotic translation initiation factor 2B complex;	GO:0005525|GTP binding;GO:0005085|guanyl-nucleotide exchange factor activity;GO:0003743|translation initiation factor activity;	K03754	EIF2B2; translation initiation factor eIF-2B subunit beta
Potri.001G026200.v3.0	45	57	52	51.8664703605237	55	49	53	0.7879091669147453	-0.343898774844035	0.171319338644019	0.287915612145191	down	no	Potri.001G026200	protein_coding	chrChr01:1927696-1931951:+	gi|224057341|ref|XP_002299212.1|	1609	0.0	SINA-like family protein [Populus trichocarpa]	gi|566147541|ref|XM_002299176.2|	1522	0.0	Populus trichocarpa SINA-like family protein (POPTR_0001s06350g) mRNA, complete cds	Q8S3N1	460	5e-158	E3 ubiquitin-protein ligase SINAT5	.	.	.	.	pfam03145	Sina	Seven in absentia protein family. The seven in absentia (sina) gene was first identified in Drosophila. The Drosophila Sina protein is essential for the determination of the R7 pathway in photoreceptor cell development: the loss of functional Sina results in the transformation of the R7 precursor cell to a non- neuronal cell type. The Sina protein contains an N-terminal RING finger domain pfam000…	GO:0007275|multicellular organismal development;GO:0043161|proteasome-mediated ubiquitin-dependent protein catabolic process;GO:0042787|protein ubiquitination involved in ubiquitin-dependent protein catabolic process;	GO:0005737|cytoplasm;GO:0005634|nucleus;	GO:0016874|ligase activity;GO:0061630|ubiquitin protein ligase activity;GO:0008270|zinc ion binding;	K04506	SIAH1; E3 ubiquitin-protein ligase SIAH1 [EC:2.3.2.27]
Potri.001G026300.v3.0	416	732	606	543.755272206638	564	527	471	0.8926056440076896	-0.163905166007474	0.0880125572880559	0.170120907217055	down	no	Potri.001G026300	protein_coding	chrChr01:1931948-1934911:-	gi|743913291|ref|XP_011000550.1|	2101	0.0	PREDICTED: uridine 5'-monophosphate synthase-like [Populus euphratica]	gi|566147542|ref|XM_002297710.2|	1142	0.0	Populus trichocarpa Uridine 5'-monophosphate synthase family protein (POPTR_0001s06360g) mRNA, complete cds	Q42586	640	0.0	Uridine 5'-monophosphate synthase	YEL021w	191	2e-54	COG0284	pfam00215	OMPdecase	Orotidine 5'-phosphate decarboxylase / HUMPS family. This family includes Orotidine 5'-phosphate decarboxylase enzymes EC:4.1.1.23 that are involved in the final step of pyrimidine biosynthesis. The family also includes enzymes such as hexulose-6-phosphate synthase. This family appears to be distantly related to pfam00834.	GO:0006207|'de novo' pyrimidine nucleobase biosynthetic process;GO:0044205|'de novo' UMP biosynthetic process;GO:0016036|cellular response to phosphate starvation;GO:0046686|response to cadmium ion;	GO:0005829|cytosol;	GO:0004588|orotate phosphoribosyltransferase activity;GO:0004590|orotidine-5'-phosphate decarboxylase activity;	K13421	UMPS; uridine monophosphate synthetase [EC:2.4.2.10 4.1.1.23]
Potri.001G026400.v3.0	17	14	31	14.6543352309525	15	8	7	1.6899565779548489	0.756986178120477	0.138742127395301	0.244497188513135	up	no	Potri.001G026400	protein_coding	chrChr01:1938841-1944880:+	gi|743913293|ref|XP_011000552.1|	2284	0.0	PREDICTED: probable ADP-ribosylation factor GTPase-activating protein AGD11 isoform X1 [Populus euphratica]	gi|743913292|ref|XM_011002250.1|	1308	0.0	PREDICTED: Populus euphratica probable ADP-ribosylation factor GTPase-activating protein AGD11 (LOC105108092), transcript variant X1, mRNA	Q8L7A4	503	1e-174	Probable ADP-ribosylation factor GTPase-activating protein AGD11	YIL044c	110	2e-26	COG5347	pfam01412	ArfGap	Putative GTPase activating protein for Arf. Putative zinc fingers with GTPase activating proteins (GAPs) towards the small GTPase, Arf. The GAP of ARD1 stimulates GTPase hydrolysis for ARD1 but not ARFs.	.	.	GO:0005096|GTPase activator activity;GO:0046872|metal ion binding;	K12486	SMAP; stromal membrane-associated protein
Potri.001G026500.v3.0	2	7	6	3.26414375775865	1	2	3	1.919528779489536	0.940752190669664	0.365413154540718	0.508815332766078	up	no	Potri.001G026500	protein_coding	chrChr01:1945261-1945891:+	gi|118489224|gb|ABK96418.1|	324	9e-35	unknown [Populus trichocarpa x Populus deltoides]	gi|566147545|ref|XM_006368557.1|	274	2e-140	Populus trichocarpa hypothetical protein (POPTR_0001s06380g) mRNA, complete cds	Q9SIY3	52.0	2e-07	Triphosphate tunel metalloenzyme 3	.	.	.	.	pfam14652	DUF4457	Domain of unknown function (DUF4457). This family of proteins is found in eukaryotes. It is found repeated several times in the vertebrate KIAA0556 proteins.	GO:0048364|root development;	GO:0005634|nucleus;	GO:0005524|ATP binding;GO:0016887|ATPase activity;GO:0050355|triphosphatase activity;	.	.
Potri.001G026600.v3.0	229	341	336	237.499712877335	222	174	173	1.275807822164606	0.351411029031666	0.00463152757913747	0.0139819602369402	up	no	Potri.001G026600	protein_coding	chrChr01:1947428-1949482:-	gi|224053276|ref|XP_002297745.1|	1419	0.0	hypothetical protein POPTR_0001s06390g [Populus trichocarpa]	gi|566147547|ref|XM_002297709.2|	1655	0.0	Populus trichocarpa hypothetical protein (POPTR_0001s06390g) mRNA, complete cds	Q9FLE8	145	1e-36	Uncharacterized protein At5g39865	.	.	.	.	pfam00462	Glutaredoxin	Glutaredoxin.	GO:0045454|cell redox homeostasis;	GO:0005886|plasma membrane;	GO:0009055|electron carrier activity;GO:0015035|protein disulfide oxidoreductase activity;	.	.
Potri.001G026700.v3.0	60	80	86	68.2758861731042	78	63	50	0.9532187901655473	-0.0691207041948213	0.757436375582785	0.844027443929203	down	no	Potri.001G026700	protein_coding	chrChr01:1953016-1955414:-	gi|566147549|ref|XP_002297744.2|	1484	0.0	hypothetical protein POPTR_0001s06400g [Populus trichocarpa]	gi|743913302|ref|XM_011002255.1|	1327	0.0	PREDICTED: Populus euphratica protein SENSITIVITY TO RED LIGHT REDUCED 1 (LOC105108094), mRNA	Q8GWZ6	317	3e-102	Protein SENSITIVITY TO RED LIGHT REDUCED 1	.	.	.	.	pfam07985	SRR1	SRR1. SRR1 proteins are signalling proteins involved in regulating the circadian clock in Arabidopsis.	GO:0007623|circadian rhythm;GO:0010017|red or far-red light signaling pathway;GO:0009585|red, far-red light phototransduction;GO:0042752|regulation of circadian rhythm;	GO:0005737|cytoplasm;GO:0005634|nucleus;	.	.	.
Potri.001G026800.v3.0	426	578	523	460.413445790976	472	383	419	0.9625323883030442	-0.0550930080542525	0.544220351515762	0.6743344033705	down	no	Potri.001G026800	protein_coding	chrChr01:1958928-1967815:+	gi|566147551|ref|XP_002299210.2|	2350	0.0	hypothetical protein POPTR_0001s06410g [Populus trichocarpa]	gi|566147550|ref|XM_002299174.2|	2356	0.0	Populus trichocarpa hypothetical protein (POPTR_0001s06410g) mRNA, complete cds	Q6NLV4	729	0.0	Flowering time control protein FY	SPAC12G12.14c	358	1e-111	COG2319	pfam00400	WD40	WD domain, G-beta repeat.	GO:0030154|cell differentiation;GO:0009908|flower development;GO:0006379|mRNA cleavage;	GO:0005847|mRNA cleavage and polyadenylation specificity factor complex;	.	K15542	PFS2; polyadenylation factor subunit 2
Potri.001G026900.v3.0	146	196	191	134.530156642791	101	91	109	1.417005059063022	0.502844909047819	0.00212918064511288	0.00705867101770497	up	no	Potri.001G026900	protein_coding	chrChr01:1971377-1982570:-	gi|743913309|ref|XP_011000561.1|	4752	0.0	PREDICTED: LOW QUALITY PROTEIN: uncharacterized protein LOC105108096 [Populus euphratica]	gi|566147552|ref|XM_002297706.2|	3455	0.0	Populus trichocarpa hypothetical protein (POPTR_0001s06420g) mRNA, complete cds	Q9FN03	192	1e-50	Ultraviolet-B receptor UVR8	ECU04g1500	97.8	3e-20	COG5184	pfam08381	BRX	Transcription factor regulating root and shoot growth via Pin3. The BREVIS RADIX (BRX) domain was characterized as being a transcription factor in plants regulating the extent of cell proliferation and elongation in the growth zone of the root. BRX is rate limiting for auxin-responsive gene-expression by mediating cross-talk with the brassino-steroid pathway. BRX has a ubiquitous, although quanti…	GO:0009649|entrainment of circadian clock;GO:0018298|protein-chromophore linkage;GO:0009411|response to UV;GO:0010224|response to UV-B;	GO:0000785|chromatin;GO:0005829|cytosol;GO:0005634|nucleus;	GO:0003682|chromatin binding;GO:0005085|guanyl-nucleotide exchange factor activity;GO:0009881|photoreceptor activity;GO:0042803|protein homodimerization activity;	.	.
Potri.001G027000.v3.0	2	6	7	2.88383565530987	1	1	2	2.907279316818814	1.53966968503834	0.180471250238188	0.299389609389275	up	no	Potri.001G027000	protein_coding	chrChr01:1985671-1987119:-	gi|743913311|ref|XP_011000562.1|	852	6e-111	PREDICTED: two-component response regulator ARR8-like [Populus euphratica]	gi|743913310|ref|XM_011002260.1|	834	0.0	PREDICTED: Populus euphratica two-component response regulator ARR8-like (LOC105108097), mRNA	O80365	203	1e-61	Two-component response regulator ARR8	.	.	.	.	pfam00072	Response_reg	Response regulator receiver domain. This domain receives the signal from the sensor partner in bacterial two-component systems. It is usually found N-terminal to a DNA binding effector domain.	GO:0007623|circadian rhythm;GO:0009736|cytokinin-activated signaling pathway;GO:0000160|phosphorelay signal transduction system;GO:0006355|regulation of transcription, DNA-templated;GO:0006351|transcription, DNA-templated;	GO:0005634|nucleus;	GO:0000156|phosphorelay response regulator activity;	K14492	ARR-A; two-component response regulator ARR-A family
Potri.001G027300.v3.0	23	26	34	24.6389064846015	31	25	12	0.9924474114446272	-0.0109374372243281	0.977332405549777	0.986506479119688	down	no	Potri.001G027300	protein_coding	chrChr01:2032250-2033837:-	gi|566163578|ref|XP_002303926.2|	564	6e-64	hypothetical protein POPTR_0003s19630g [Populus trichocarpa]	gi|566163577|ref|XM_002303890.2|	267	1e-136	Populus trichocarpa hypothetical protein (POPTR_0003s19630g) mRNA, complete cds	Q5D869	128	1e-32	DNA-directed RNA polymerase V subunit 1	.	.	.	.	pfam11523	DUF3223	Protein of unknown function (DUF3223). This family of proteins has no known function.	GO:0050832|defense response to fungus;GO:0006306|DNA methylation;GO:0035194|posttranscriptional gene silencing by RNA;GO:0030422|production of siRNA involved in RNA interference;GO:0006355|regulation of transcription, DNA-templated;GO:0006383|transcription from RNA polymerase III promoter;	GO:0005666|DNA-directed RNA polymerase III complex;GO:0000419|DNA-directed RNA polymerase V complex;GO:0016604|nuclear body;GO:0005730|nucleolus;GO:0005634|nucleus;	GO:0003677|DNA binding;GO:0003899|DNA-directed RNA polymerase activity;GO:0046872|metal ion binding;	K16251	NRPE1; DNA-directed RNA polymerase V subunit 1 [EC:2.7.7.6]
Potri.001G027400.v3.0	2829	4069	3721	2823.47905705997	2532	2127	2178	1.2440377959013091	0.315030317567432	4.01554623933185e-11	4.27827664918257e-10	up	no	Potri.001G027400	protein_coding	chrChr01:2040981-2050196:+	gi|566147562|ref|XP_002299206.2|	5833	0.0	glycoside hydrolase family 2 family protein [Populus trichocarpa]	gi|566147561|ref|XM_002299170.2|	3707	0.0	Populus trichocarpa glycoside hydrolase family 2 family protein (POPTR_0001s06470g) mRNA, complete cds	A5F5U6	714	0.0	Beta-galactosidase	TM1193	639	0.0	COG3250	pfam02836	Glyco_hydro_2_C	Glycosyl hydrolases family 2, TIM barrel domain. This family contains beta-galactosidase, beta-mannosidase and beta-glucuronidase activities.	GO:0005975|carbohydrate metabolic process;	GO:0009341|beta-galactosidase complex;	GO:0004565|beta-galactosidase activity;GO:0030246|carbohydrate binding;GO:0000287|magnesium ion binding;	K01190	lacZ; beta-galactosidase [EC:3.2.1.23]
Potri.001G027600.v3.0	335	387	454	403.381449832022	451	406	384	0.7631394225143887	-0.389981439144908	0.000165170995507272	0.000705928755520189	down	no	Potri.001G027600	protein_coding	chrChr01:2055480-2059982:+	gi|224057294|ref|XP_002299205.1|	1961	0.0	hypothetical protein POPTR_0001s06490g [Populus trichocarpa]	gi|566147565|ref|XM_002299169.2|	1854	0.0	Populus trichocarpa hypothetical protein (POPTR_0001s06490g) mRNA, complete cds	.	.	.	.	.	.	.	.	pfam13369	Transglut_core2	Transglutaminase-like superfamily.	.	.	.	.	.
Potri.001G027700.v3.0	5	6	5	2.97007276049443	0	2	1	4.231947710367492	2.08132180172898	0.0857547191641299	0.166571106596048	up	no	Potri.001G027700	protein_coding	chrChr01:2062037-2065642:+	gi|566147567|ref|XP_006368621.1|	1122	2e-148	hypothetical protein POPTR_0001s06500g [Populus trichocarpa]	gi|743913327|ref|XM_011002269.1|	1158	0.0	PREDICTED: Populus euphratica protein LATERAL ROOT PRIMORDIUM 1-like (LOC105108102), transcript variant X3, mRNA	Q94CK9	153	2e-40	Protein LATERAL ROOT PRIMORDIUM 1	.	.	.	.	pfam05142	DUF702	Domain of unknown function (DUF702). Members of this family are found in various putative zinc finger proteins.	GO:0009851|auxin biosynthetic process;GO:0009734|auxin-activated signaling pathway;GO:0007275|multicellular organismal development;	GO:0005634|nucleus;	GO:0003677|DNA binding;GO:0046872|metal ion binding;GO:0042803|protein homodimerization activity;	.	.
Potri.001G027900.v3.0	7	11	13	5.83632160029399	2	2	3	3.5091496311442274	1.81112146598096	0.0286019521953949	0.0671827244096811	up	no	Potri.001G027900	protein_coding	chrChr01:2067935-2072440:-	gi|566147569|ref|XP_002297738.2|	4042	0.0	phosphatidylinositol-4-phosphate 5-kinase family protein [Populus trichocarpa]	gi|566147568|ref|XM_002297702.2|	2280	0.0	Populus trichocarpa phosphatidylinositol-4-phosphate 5-kinase family protein (POPTR_0001s06520g) mRNA, complete cds	Q9SFB8	1109	0.0	Phosphatidylinositol 4-phosphate 5-kinase 6	SPAC19G12.14	226	9e-62	COG5253	pfam01504	PIP5K	Phosphatidylinositol-4-phosphate 5-Kinase. This family contains a region from the common kinase core found in the type I phosphatidylinositol-4-phosphate 5-kinase (PIP5K) family as described in. The family consists of various type I, II and III PIP5K enzymes. PIP5K catalyses the formation of phosphoinositol-4,5-bisphosphate via the phosphorylation of phosphatidylinositol-4-phosphate a precursor i…	GO:0072583|clathrin-mediated endocytosis;	GO:0016324|apical plasma membrane;GO:0090406|pollen tube;	GO:0016308|1-phosphatidylinositol-4-phosphate 5-kinase activity;GO:0005524|ATP binding;	K00889	PIP5K; 1-phosphatidylinositol-4-phosphate 5-kinase [EC:2.7.1.68]
Potri.001G028000.v3.0	189	270	186	165.584497439833	129	126	124	1.363878609982515	0.447715245117549	0.00435815326840737	0.013271435694902	up	no	Potri.001G028000	protein_coding	chrChr01:2082775-2085080:-	gi|224053250|ref|XP_002297737.1|	1035	4e-139	NADPH:QUINONE OXIDOREDUCTASE family protein [Populus trichocarpa]	gi|224053249|ref|XM_002297701.1|	981	0.0	Populus trichocarpa NADPH:QUINONE OXIDOREDUCTASE family protein (POPTR_0001s06530g) mRNA, complete cds	Q9LK88	310	7e-104	NADPH:quinone oxidoreductase	PA1204	155	1e-44	COG0431	pfam03358	FMN_red	NADPH-dependent FMN reductase.	GO:0042742|defense response to bacterium;GO:0009735|response to cytokinin;GO:0009651|response to salt stress;	GO:0009507|chloroplast;GO:0009570|chloroplast stroma;GO:0005829|cytosol;GO:0005886|plasma membrane;	GO:0003955|NAD(P)H dehydrogenase (quinone) activity;	.	.
Potri.001G028100.v3.0	149	190	191	163.007582265755	184	136	141	0.9269582731322986	-0.109423697244767	0.453367952995476	0.593604650320348	down	no	Potri.001G028100	protein_coding	chrChr01:2090305-2095605:+	gi|224057278|ref|XP_002299202.1|	1936	0.0	hypothetical protein POPTR_0001s06550g [Populus trichocarpa]	gi|743913338|ref|XM_011002275.1|	2215	0.0	PREDICTED: Populus euphratica uncharacterized LOC105108106 (LOC105108106), transcript variant X1, mRNA	Q9FY51	570	0.0	Hydroxyproline O-arabinosyltransferase 3	.	.	.	.	pfam08686	PLAC	PLAC (protease and lacunin) domain. The PLAC (protease and lacunin) domain is a short six-cysteine region that is usually found at the C terminal of proteins. It is found in a range of proteins including PACE4 (paired basic amino acid cleaving enzyme 4) and the extracellular matrix protein lacunin.	.	GO:0005768|endosome;GO:0005794|Golgi apparatus;GO:0016021|integral component of membrane;GO:0005802|trans-Golgi network;	GO:1990585|hydroxyproline O-arabinosyltransferase activity;GO:0016757|transferase activity, transferring glycosyl groups;	.	.
Potri.001G028200.v3.0	278	442	359	227.104030949281	103	128	137	2.321790490495341	1.21523779478733	3.42020613208365e-16	5.53554493972335e-15	up	yes	Potri.001G028200	protein_coding	chrChr01:2103048-2105762:+	gi|224057272|ref|XP_002299201.1|	2015	0.0	aspartyl protease family protein [Populus trichocarpa]	gi|224057271|ref|XM_002299165.1|	1663	0.0	Populus trichocarpa aspartyl protease family protein (POPTR_0001s06560g) mRNA, complete cds	O04496	360	3e-116	Aspartyl protease AED3	.	.	.	.	pfam14541	TAXi_C	Xylanase inhibitor C-terminal. The N- and C-termini of the members of this family are jointly necessary for creating the catalytic pocket necessary for cleaving xylasnase. Phytopathogens produce xylanase that destroys plant cells, so its destruction through proteolysis is vital for plant-survival.	GO:0030163|protein catabolic process;GO:0006508|proteolysis;GO:0009627|systemic acquired resistance;	GO:0048046|apoplast;GO:0005618|cell wall;GO:0009505|plant-type cell wall;	GO:0004190|aspartic-type endopeptidase activity;GO:0000166|nucleotide binding;	.	.
Potri.001G028300.v3.0	222	354	295	239.838188521406	225	204	180	1.1429416735679232	0.192751782028884	0.120285652902588	0.218179556506328	up	no	Potri.001G028300	protein_coding	chrChr01:2110038-2111646:+	gi|566147576|ref|XP_002299200.2|	1524	0.0	hypothetical protein POPTR_0001s06570g [Populus trichocarpa]	gi|566147575|ref|XM_002299164.2|	1386	0.0	Populus trichocarpa hypothetical protein (POPTR_0001s06570g) mRNA, complete cds	Q8GUG9	99.8	8e-21	U-box domain-containing protein 11	.	.	.	.	pfam00514	Arm	Armadillo/beta-catenin-like repeat. Approx. 40 amino acid repeat. Tandem repeats form super-helix of helices that is proposed to mediate interaction of beta-catenin with its ligands. CAUTION: This family does not contain all known armadillo repeats.	GO:0051865|protein autoubiquitination;GO:0016567|protein ubiquitination;GO:0010200|response to chitin;	GO:0005737|cytoplasm;GO:0005634|nucleus;	GO:0016874|ligase activity;GO:0004842|ubiquitin-protein transferase activity;	.	.
Potri.001G028400.v3.0	299	413	387	247.386026020541	177	131	155	1.90586931209848	0.930449195191407	6.47612501801507e-14	8.86895918794188e-13	up	no	Potri.001G028400	protein_coding	chrChr01:2118965-2121516:+	gi|566147578|ref|XP_002299199.2|	1439	0.0	hypothetical protein POPTR_0001s06580g [Populus trichocarpa]	gi|566147577|ref|XM_002299163.2|	1857	0.0	Populus trichocarpa hypothetical protein (POPTR_0001s06580g) mRNA, complete cds	Q9LJG8	71.6	1e-11	Trihelix transcription factor ASIL2	.	.	.	.	pfam13837	Myb_DNA-bind_4	Myb/SANT-like DNA-binding domain. This presumed domain appears to be related to other Myb/SANT-like DNA binding domains. In particular pfam10545 seems most related. This family is greatly expanded in plants and appears in several proteins annotated as transposon proteins.	GO:0009793|embryo development ending in seed dormancy;GO:0006355|regulation of transcription, DNA-templated;GO:0010431|seed maturation;GO:0006351|transcription, DNA-templated;	GO:0005634|nucleus;	GO:0003677|DNA binding;GO:0003700|transcription factor activity, sequence-specific DNA binding;	.	.
Potri.001G028500.v3.0	20	29	28	50.5008613489766	74	66	72	0.2904035568369296	-1.78386897144497	7.76690510396288e-11	8.00297853238153e-10	down	yes	Potri.001G028500	protein_coding	chrChr01:2123330-2126458:+	gi|566147580|ref|XP_002299198.2|	676	4e-85	hypothetical protein POPTR_0001s06590g [Populus trichocarpa]	gi|156564451|gb|AC209106.1|	606	0.0	Populus trichocarpa clone POP088-K11, complete sequence	Q9M7X9	175	1e-51	Thioredoxin-like protein CITRX, chloroplastic	BB0061	60.5	1e-10	COG0526	pfam00085	Thioredoxin	Thioredoxin. Thioredoxins are small enzymes that participate in redox reactions, via the reversible oxidation of an active centre disulfide bond. Some members with only the active site are not separated from the noise.	GO:0006915|apoptotic process;GO:0008219|cell death;GO:0045454|cell redox homeostasis;GO:0034599|cellular response to oxidative stress;GO:0006952|defense response;GO:0006662|glycerol ether metabolic process;GO:0034051|negative regulation of plant-type hypersensitive response;GO:0009657|plastid organization;GO:0006457|protein folding;GO:0031347|regulation of defense response;GO:0000103|sulfate assi…	GO:0009507|chloroplast;GO:0009295|nucleoid;GO:0009579|thylakoid;	GO:0016671|oxidoreductase activity, acting on a sulfur group of donors, disulfide as acceptor;GO:0015035|protein disulfide oxidoreductase activity;GO:0047134|protein-disulfide reductase activity;	.	.
Potri.001G028700.v3.0	17	25	27	22.0721782269674	18	24	22	0.8553717436416619	-0.225376544887707	0.562854354985065	0.690387079667085	down	no	Potri.001G028700	protein_coding	chrChr01:2131268-2135204:+	gi|566147584|ref|XP_006368624.1|	2797	0.0	hypothetical protein POPTR_0001s06610g [Populus trichocarpa]	gi|743913381|ref|XM_011002296.1|	2222	0.0	PREDICTED: Populus euphratica TMV resistance protein N-like (LOC105108116), mRNA	Q40392	322	8e-93	TMV resistance protein N	.	.	.	.	pfam01582	TIR	TIR domain. The Toll/interleukin-1 receptor (TIR) homology domain is an intracellular signalling domain found in MyD88, interleukin 1 receptor and the Toll receptor. It contains three highly-conserved regions, and mediates protein-protein interactions between the Toll-like receptors (TLRs) and signal-transduction components. TIR-like motifs are also found in plant proteins thought to be involved …	GO:0009626|plant-type hypersensitive response;GO:0007165|signal transduction;	GO:0005737|cytoplasm;	GO:0043531|ADP binding;GO:0005524|ATP binding;	.	.
Potri.001G028800.v3.0	11	11	13	12.7249329134298	18	8	15	0.6946039961840312	-0.525737384054631	0.309423228597316	0.450705713826488	down	no	Potri.001G028800	protein_coding	chrChr01:2135256-2136635:+	gi|566147584|ref|XP_006368624.1|	1180	2e-148	hypothetical protein POPTR_0001s06610g [Populus trichocarpa]	gi|566147583|ref|XM_006368562.1|	1130	0.0	Populus trichocarpa hypothetical protein (POPTR_0001s06610g) mRNA, complete cds	.	.	.	.	.	.	.	.	pfam03350	UPF0114	Uncharacterized protein family, UPF0114.	.	.	.	.	.
Potri.001G028900.v3.0	0	0	0	0.192751045564798	0	1	0	0.4145138568668721	-1.27050776421828	0.755524772818631	NA	down	no	Potri.001G028900	protein_coding	chrChr01:2137023-2137699:-	gi|566147586|ref|XP_006368625.1|	219	5e-20	hypothetical protein POPTR_0001s06620g [Populus trichocarpa]	gi|566147585|ref|XM_006368563.1|	677	0.0	Populus trichocarpa hypothetical protein (POPTR_0001s06620g) mRNA, complete cds	.	.	.	.	.	.	.	.	pfam02414	Borrelia_orfA	Borrelia ORF-A. This protein is encoded by an open reading frame in plasmid borne DNA repeats of Borrelia species. This protein is known as ORF-A. The function of this putative protein is unknown.	.	.	.	.	.
Potri.001G029000.v3.0	12	21	22	14.2561161344293	19	11	5	1.2706868990436337	0.345608589867885	0.4938894147778	0.630927064126192	up	no	Potri.001G029000	protein_coding	chrChr01:2140798-2142680:-	gi|566147588|ref|XP_006368626.1|	306	8e-33	hypothetical protein POPTR_0001s06630g [Populus trichocarpa]	gi|566147587|ref|XM_006368564.1|	639	0.0	Populus trichocarpa hypothetical protein (POPTR_0001s06630g) mRNA, complete cds	.	.	.	.	.	.	.	.	pfam07975	C1_4	TFIIH C1-like domain. The carboxyl-terminal region of TFIIH is essential for transcription activity. This regions binds three zinc atoms through two independent domain. The first contains a C4 zinc finger motif, whereas the second is characterized by a CX(2)CX(2-4)FCADCD motif. The solution structure of the second C-terminal domain revealed homology with the regulatory domain of protein kinase C …	.	.	.	.	.
Potri.001G029100.v3.0	0	0	0	0.389862246910276	0	1	1	0.2137986257156123	-2.22567551535395	0.445279487571047	NA	down	no	Potri.001G029100	protein_coding	chrChr01:2141782-2142471:+	.	.	.	.	gi|156564451|gb|AC209106.1|	685	0.0	Populus trichocarpa clone POP088-K11, complete sequence	.	.	.	.	.	.	.	.	pfam05695	DUF825	Plant protein of unknown function (DUF825). This family consists of several plant proteins greater than 1000 residues in length. The function of this family is unknown.	.	.	.	.	.
Potri.001G029200.v3.0	5	4	5	4.18565756311644	3	3	5	1.0279838491268973	0.0398175982209232	0.96395454173308	0.978729730505905	up	no	Potri.001G029200	protein_coding	chrChr01:2142803-2143088:+	gi|566147594|ref|XP_006368629.1|	362	7e-43	hypothetical protein POPTR_0001s06640g [Populus trichocarpa]	gi|156564451|gb|AC209106.1|	286	2e-147	Populus trichocarpa clone POP088-K11, complete sequence	.	.	.	.	.	.	.	.	pfam13347	MFS_2	MFS/sugar transport protein. This family is part of the major facilitator superfamily of membrane transport proteins.	.	.	.	.	.
Potri.001G029300.v3.0	136	247	193	162.260745577809	134	151	137	1.0800165125840657	0.111053370204511	0.485609646145694	0.623728815926168	up	no	Potri.001G029300	protein_coding	chrChr01:2143121-2146954:-	gi|743913360|ref|XP_011000587.1|	5121	0.0	PREDICTED: putative disease resistance RPP13-like protein 1 [Populus euphratica]	gi|566147595|ref|XM_002297700.2|	2620	0.0	Populus trichocarpa hypothetical protein (POPTR_0001s06650g) mRNA, complete cds	Q9LRR4	680	0.0	Putative disease resistance RPP13-like protein 1	.	.	.	.	pfam00931	NB-ARC	NB-ARC domain.	GO:0006952|defense response;	.	GO:0043531|ADP binding;GO:0005524|ATP binding;	.	.
Potri.001G029400.v3.0	44	77	79	76.4375458247585	100	87	71	0.6186544311313547	-0.69279432310159	0.00138219342418047	0.00480195216105498	down	no	Potri.001G029400	protein_coding	chrChr01:2155375-2157940:+	gi|566147598|ref|XP_006368630.1|	1657	0.0	hypothetical protein POPTR_0001s06660g [Populus trichocarpa]	gi|743913356|ref|XM_011002284.1|	1963	0.0	PREDICTED: Populus euphratica uncharacterized LOC105108113 (LOC105108113), transcript variant X1, mRNA	.	.	.	.	.	.	.	.	pfam02536	mTERF	mTERF. This family contains one sequence of known function Human mitochondrial transcription termination factor (mTERF) the rest of the family consists of hypothetical proteins none of which have any functional information. mTERF is a multizipper protein possessing three putative leucine zippers one of which is bipartite. The protein binds DNA as a monomer. The leucine zippers are not implicated …	.	.	.	.	.
Potri.001G029500.v3.0	17	14	16	14.0266953692772	11	13	13	1.0297133848218256	0.0422428268858048	0.931104895499308	0.960141653460218	up	no	Potri.001G029500	protein_coding	chrChr01:2159958-2163922:+	gi|743913384|ref|XP_011000599.1|	791	5e-102	PREDICTED: nudix hydrolase 16, mitochondrial-like [Populus euphratica]	gi|743913383|ref|XM_011002297.1|	974	0.0	PREDICTED: Populus euphratica nudix hydrolase 16, mitochondrial-like (LOC105108117), mRNA	Q9LHK1	220	2e-68	Nudix hydrolase 16, mitochondrial	.	.	.	.	pfam00293	NUDIX	NUDIX domain.	GO:0009164|nucleoside catabolic process;	GO:0005737|cytoplasm;GO:0005739|mitochondrion;GO:0005634|nucleus;	GO:0016818|hydrolase activity, acting on acid anhydrides, in phosphorus-containing anhydrides;GO:0046872|metal ion binding;	.	.
Potri.001G029600.v3.0	1152	1890	1484	1469.59760829619	1613	1412	1354	0.824264480248872	-0.278820768254375	5.98520418096013e-05	0.000278904912457534	down	no	Potri.001G029600	protein_coding	chrChr01:2164069-2176020:-	gi|566147602|ref|XP_006368632.1|	7891	0.0	hypothetical protein POPTR_0001s06680g [Populus trichocarpa]	gi|566147601|ref|XM_006368570.1|	5047	0.0	Populus trichocarpa hypothetical protein (POPTR_0001s06680g) mRNA, complete cds	Q9FY48	2471	0.0	E3 ubiquitin-protein ligase KEG	all2748	99.4	8e-21	COG0666	pfam00069	Pkinase	Protein kinase domain.	GO:0009738|abscisic acid-activated signaling pathway;GO:0006952|defense response;GO:0048589|developmental growth;GO:0016197|endosomal transport;GO:0045324|late endosome to vacuole transport;GO:0009788|negative regulation of abscisic acid-activated signaling pathway;GO:0016567|protein ubiquitination;GO:0009737|response to abscisic acid;GO:0032940|secretion by cell;	GO:0005769|early endosome;GO:0005802|trans-Golgi network;	GO:0005524|ATP binding;GO:0016874|ligase activity;GO:0004672|protein kinase activity;GO:0043621|protein self-association;GO:0004674|protein serine/threonine kinase activity;GO:0004842|ubiquitin-protein transferase activity;GO:0008270|zinc ion binding;	K16279	KEG; E3 ubiquitin-protein ligase KEG [EC:2.7.11.1 2.3.2.27]
Potri.001G029700.v3.0	17	39	23	34.5217456025297	48	47	31	0.4980503410317462	-1.00563652310342	0.00231006710215983	0.00759091188651271	down	yes	Potri.001G029700	protein_coding	chrChr01:2186522-2187295:+	gi|224072929|ref|XP_002303937.1|	440	2e-51	hypothetical protein POPTR_0003s19420g [Populus trichocarpa]	gi|156564451|gb|AC209106.1|	769	0.0	Populus trichocarpa clone POP088-K11, complete sequence	Q9LDH1	53.9	8e-08	Sigma factor binding protein 1, chloroplastic	.	.	.	.	pfam05678	VQ	VQ motif. This short motif is found in a variety of plant proteins. These proteins vary greatly in length and are mostly composed of low complexity regions. They all conserve a short motif FXhVQChTG, where X is any amino acid and h is a hydrophobic amino acid. The function of this motif is uncertain, however one protein in this family has been found to bind the SigA sigma factor. It would seem pl…	GO:0071482|cellular response to light stimulus;GO:0009816|defense response to bacterium, incompatible interaction;GO:0051091|positive regulation of sequence-specific DNA binding transcription factor activity;	GO:0009507|chloroplast;GO:0005634|nucleus;	.	.	.
Potri.001G029800.v3.0	482	687	549	503.902405701986	485	444	427	1.0156620995357089	0.0224205119464998	0.80539841815217	0.877290343402949	up	no	Potri.001G029800	protein_coding	chrChr01:2195164-2204263:+	gi|566147606|ref|XP_006368634.1|	1869	0.0	hypothetical protein POPTR_0001s06700g [Populus trichocarpa]	gi|566147605|ref|XM_006368572.1|	1618	0.0	Populus trichocarpa hypothetical protein (POPTR_0001s06700g) mRNA, complete cds	O24160	393	1e-126	TGACG-sequence-specific DNA-binding protein TGA-2.1	.	.	.	.	pfam14144	DOG1	Seed dormancy control. This family of plant proteins appears to be a highly specific controller seed dormancy.	GO:0006351|transcription, DNA-templated;	GO:0005634|nucleus;	GO:0043565|sequence-specific DNA binding;GO:0003700|transcription factor activity, sequence-specific DNA binding;	.	.
Potri.001G029900.v3.0	565	673	684	526.743012959867	518	418	378	1.1829104388111904	0.242340847663991	0.00775745769098616	0.0218210458414545	up	no	Potri.001G029900	protein_coding	chrChr01:2205419-2207938:-	gi|566147608|ref|XP_006368635.1|	726	5e-94	hypothetical protein POPTR_0001s06710g [Populus trichocarpa]	gi|566147607|ref|XM_006368573.1|	701	0.0	Populus trichocarpa hypothetical protein (POPTR_0001s06710g) mRNA, complete cds	Q9LHI0	177	2e-53	NADH dehydrogenase [ubiquinone] 1 alpha subcomplex subunit 6	.	.	.	.	pfam13233	Complex1_LYR_2	Complex1_LYR-like. This is a family of proteins carrying the LYR motif of family Complex1_LYR, pfam05347, likely to be involved in Fe-S cluster biogenesis in mitochondria.	GO:0055114|oxidation-reduction process;	GO:0016020|membrane;GO:0005747|mitochondrial respiratory chain complex I;GO:0005739|mitochondrion;	.	K03950	NDUFA6; NADH dehydrogenase (ubiquinone) 1 alpha subcomplex subunit 6
Potri.001G030000.v3.0	190	221	176	242.624291760456	329	277	238	0.5639478237536155	-0.826366403706528	5.46803303646701e-10	5.16504329301977e-09	down	no	Potri.001G030000	protein_coding	chrChr01:2208508-2211683:-	gi|566147610|ref|XP_006368636.1|	998	6e-134	hypothetical protein POPTR_0001s06720g [Populus trichocarpa]	gi|566147609|ref|XM_006368574.1|	902	0.0	Populus trichocarpa hypothetical protein (POPTR_0001s06720g) mRNA, complete cds	Q9ZVJ4	350	1e-119	Peptidyl-prolyl cis-trans isomerase CYP22	slr1251	192	4e-59	COG0652	pfam00160	Pro_isomerase	Cyclophilin type peptidyl-prolyl cis-trans isomerase/CLD. The peptidyl-prolyl cis-trans isomerases, also known as cyclophilins, share this domain of about 109 amino acids. Cyclophilins have been found in all organisms studied so far and catalyse peptidyl-prolyl isomerization during which the peptide bond preceding proline (the peptidyl-prolyl bond) is stabilized in the cis conformation. Mammalian…	GO:0006457|protein folding;	GO:0005829|cytosol;GO:0005886|plasma membrane;GO:0005773|vacuole;	GO:0042277|peptide binding;GO:0003755|peptidyl-prolyl cis-trans isomerase activity;	K09567	PPIH, CYPH; peptidyl-prolyl isomerase H (cyclophilin H) [EC:5.2.1.8]
Potri.001G030100.v3.0	453	667	605	526.793608680811	548	494	441	0.9315759432960041	-0.102254710529304	0.234583254193415	0.36547676745764	down	no	Potri.001G030100	protein_coding	chrChr01:2212510-2227941:-	gi|743913408|ref|XP_011000612.1|	5025	0.0	PREDICTED: uncharacterized protein LOC105108123 [Populus euphratica]	gi|743913407|ref|XM_011002310.1|	3318	0.0	PREDICTED: Populus euphratica uncharacterized LOC105108123 (LOC105108123), mRNA	.	.	.	.	.	.	.	.	pfam05664	DUF810	Protein of unknown function (DUF810). This family consists of several plant proteins of unknown function.	.	.	.	.	.
Potri.001G030200.v3.0	76	103	105	106.346151236111	126	91	132	0.6516867826128855	-0.617749360102172	0.00113170516947244	0.0040131420750465	down	no	Potri.001G030200	protein_coding	chrChr01:2231529-2236229:+	gi|566147616|ref|XP_002299193.2|	3157	0.0	arginine N-methyltransferase family protein [Populus trichocarpa]	gi|566147615|ref|XM_002299157.2|	1908	0.0	Populus trichocarpa arginine N-methyltransferase family protein (POPTR_0001s06750g) mRNA, complete cds	Q0WVD6	675	0.0	Probable protein arginine N-methyltransferase 3	YBR034c	192	1e-53	COG0500	pfam06325	PrmA	Ribosomal protein L11 methyltransferase (PrmA). This family consists of several Ribosomal protein L11 methyltransferase (EC:2.1.1.-) sequences.	GO:0006355|regulation of transcription, DNA-templated;	GO:0005829|cytosol;	GO:0008469|histone-arginine N-methyltransferase activity;GO:0046872|metal ion binding;GO:0035242|protein-arginine omega-N asymmetric methyltransferase activity;	K11436	PRMT3; protein arginine N-methyltransferase 3 [EC:2.1.1.-]
Potri.001G030300.v3.0	82	106	105	87.0974164368229	78	81	77	0.9944825342967523	-0.00798206108799951	0.967631751763795	0.980802518010185	down	no	Potri.001G030300	protein_coding	chrChr01:2240036-2241681:-	gi|743913412|ref|XP_011000616.1|	1790	0.0	PREDICTED: uncharacterized protein LOC105108125 [Populus euphratica]	gi|743913411|ref|XM_011002314.1|	1347	0.0	PREDICTED: Populus euphratica uncharacterized LOC105108125 (LOC105108125), mRNA	.	.	.	.	.	.	.	.	pfam02536	mTERF	mTERF. This family contains one sequence of known function Human mitochondrial transcription termination factor (mTERF) the rest of the family consists of hypothetical proteins none of which have any functional information. mTERF is a multizipper protein possessing three putative leucine zippers one of which is bipartite. The protein binds DNA as a monomer. The leucine zippers are not implicated …	.	.	.	.	.
Potri.001G030500.v3.0	0	4	3	2.81509535588342	3	2	5	0.5321990492969251	-0.909962161708433	0.418282113536419	0.560496364181017	down	no	Potri.001G030500	protein_coding	chrChr01:2248798-2250576:+	gi|743913434|ref|XP_011000628.1|	818	9e-104	PREDICTED: uncharacterized protein LOC105108135 [Populus euphratica]	gi|743913419|ref|XM_011002318.1|	345	1e-179	PREDICTED: Populus euphratica uncharacterized LOC105108126 (LOC105108126), transcript variant X4, mRNA	.	.	.	.	.	.	.	.	pfam13424	TPR_12	Tetratricopeptide repeat.	.	.	.	.	.
Potri.001G030700.v3.0	137	175	142	198.496985918878	263	246	203	0.5137638888268193	-0.960822604495506	5.62485401702478e-12	6.53187691316101e-11	down	no	Potri.001G030700	protein_coding	chrChr01:2258649-2268043:-	gi|743913424|ref|XP_011000622.1|	3902	0.0	PREDICTED: DNA-directed RNA polymerase I subunit rpa2 [Populus euphratica]	gi|743913423|ref|XM_011002320.1|	2376	0.0	PREDICTED: Populus euphratica DNA-directed RNA polymerase I subunit rpa2 (LOC105108128), mRNA	F4I366	1156	0.0	DNA-directed RNA polymerase I subunit 2	SPBP23A10.07	634	0.0	COG0085	pfam00562	RNA_pol_Rpb2_6	RNA polymerase Rpb2, domain 6. RNA polymerases catalyse the DNA dependent polymerization of RNA. Prokaryotes contain a single RNA polymerase compared to three in eukaryotes (not including mitochondrial. and chloroplast polymerases). This domain represents the hybrid binding domain and the wall domain. The hybrid binding domain binds the nascent RNA strand / template DNA strand in the Pol II trans…	GO:0009561|megagametogenesis;GO:0042254|ribosome biogenesis;GO:0006360|transcription from RNA polymerase I promoter;	GO:0005829|cytosol;GO:0005736|DNA-directed RNA polymerase I complex;	GO:0003677|DNA binding;GO:0003899|DNA-directed RNA polymerase activity;GO:0046872|metal ion binding;GO:0032549|ribonucleoside binding;	K03002	RPA2, POLR1B; DNA-directed RNA polymerase I subunit RPA2 [EC:2.7.7.6]
Potri.001G030800.v3.0	33	36	37	51.3969981122604	50	75	65	0.44554270017165076	-1.16636439069616	3.03672951032728e-05	0.000150315594597916	down	yes	Potri.001G030800	protein_coding	chrChr01:2269977-2276442:-	gi|743913424|ref|XP_011000622.1|	1575	0.0	PREDICTED: DNA-directed RNA polymerase I subunit rpa2 [Populus euphratica]	gi|743913423|ref|XM_011002320.1|	959	0.0	PREDICTED: Populus euphratica DNA-directed RNA polymerase I subunit rpa2 (LOC105108128), mRNA	F4I366	374	7e-117	DNA-directed RNA polymerase I subunit 2	SPBP23A10.07	162	5e-42	COG0085	pfam04563	RNA_pol_Rpb2_1	RNA polymerase beta subunit. RNA polymerases catalyse the DNA dependent polymerization of RNA. Prokaryotes contain a single RNA polymerase compared to three in eukaryotes (not including mitochondrial. and chloroplast polymerases). This domain forms one of the two distinctive lobes of the Rpb2 structure. This domain is also known as the protrusion domain. The other lobe (pfam04561) is nested withi…	GO:0009561|megagametogenesis;GO:0042254|ribosome biogenesis;GO:0006360|transcription from RNA polymerase I promoter;	GO:0005829|cytosol;GO:0005736|DNA-directed RNA polymerase I complex;	GO:0003677|DNA binding;GO:0003899|DNA-directed RNA polymerase activity;GO:0046872|metal ion binding;GO:0032549|ribonucleoside binding;	K03002	RPA2, POLR1B; DNA-directed RNA polymerase I subunit RPA2 [EC:2.7.7.6]
Potri.001G030900.v3.0	1521	2031	1880	1613.6720880112	1672	1362	1372	0.9917330935987679	-0.0119761964055026	0.828272401758378	0.892335469741934	down	no	Potri.001G030900	protein_coding	chrChr01:2278793-2286830:+	gi|224057242|ref|XP_002299190.1|	2140	0.0	hypothetical protein POPTR_0001s06840g [Populus trichocarpa]	gi|566147630|ref|XM_006368580.1|	1836	0.0	Populus trichocarpa hypothetical protein (POPTR_0001s06840g) mRNA, complete cds	A8K979	155	1e-38	ERI1 exoribonuclease 2	PA1575	85.1	1e-17	COG5018	pfam00929	RNase_T	Exonuclease. This family includes a variety of exonuclease proteins, such as ribonuclease T and the epsilon subunit of DNA polymerase III.;	GO:0000467|exonucleolytic trimming to generate mature 3'-end of 5.8S rRNA from tricistronic rRNA transcript (SSU-rRNA, 5.8S rRNA, LSU-rRNA);	.	GO:0004527|exonuclease activity;GO:0003676|nucleic acid binding;GO:0008270|zinc ion binding;	K18417	ERI2; ERI1 exoribonuclease 2 [EC:3.1.-.-]
Potri.001G031000.v3.0	2	0	0	0.748366873966895	0	1	1	0.8739278006655339	-0.194413998141254	0.930998021843954	NA	down	no	Potri.001G031000	protein_coding	chrChr01:2279741-2279934:-	gi|566147627|ref|XP_006368640.1|	297	2e-33	hypothetical protein POPTR_0001s06830g [Populus trichocarpa]	gi|566147626|ref|XM_006368578.1|	188	5e-93	Populus trichocarpa hypothetical protein (POPTR_0001s06830g) mRNA, complete cds	.	.	.	.	.	.	.	.	pfam03200	Glyco_hydro_63	Mannosyl oligosaccharide glucosidase. This is a family of eukaryotic enzymes belonging to glycosyl hydrolase family 63. They catalyse the specific cleavage of the non-reducing terminal glucose residue from Glc(3)Man(9)GlcNAc(2). Mannosyl oligosaccharide glucosidase EC:3.2.1.106 is the first enzyme in the N-linked oligosaccharide processing pathway.	.	.	.	.	.
Potri.001G031400.v3.0	769	1133	1032	831.234057453517	766	684	714	1.0833542095479451	0.115505018393263	0.114038311788824	0.209362284765346	up	no	Potri.001G031400	protein_coding	chrChr01:2300860-2312250:-	gi|224053236|ref|XP_002297730.1|	5390	0.0	RETINOBLASTOMA-RELATED 1 family protein [Populus trichocarpa]	gi|224053235|ref|XM_002297694.1|	3569	0.0	Populus trichocarpa RETINOBLASTOMA-RELATED 1 family protein (POPTR_0001s06870g) mRNA, complete cds	B9GLX8	2080	0.0	Retinoblastoma-related protein	.	.	.	.	pfam01858	RB_A	Retinoblastoma-associated protein A domain. This domain has the cyclin fold as predicted.	GO:0007049|cell cycle;GO:0051726|regulation of cell cycle;GO:0006357|regulation of transcription from RNA polymerase II promoter;GO:0006351|transcription, DNA-templated;	GO:0005634|nucleus;	.	K04681	RBL1; retinoblastoma-like protein 1
Potri.001G031500.v3.0	141	174	175	149.339651729589	160	128	129	0.9471246770458968	-0.0783737440443521	0.603108891021026	0.725073848097949	down	no	Potri.001G031500	protein_coding	chrChr01:2319134-2322319:+	gi|566147636|ref|XP_006368644.1|	2263	0.0	hypothetical protein POPTR_0001s06880g [Populus trichocarpa]	gi|566147635|ref|XM_006368582.1|	1711	0.0	Populus trichocarpa hypothetical protein (POPTR_0001s06880g) mRNA, complete cds	Q500W7	644	0.0	GPI mannosyltransferase 1	.	.	.	.	pfam05007	Mannosyl_trans	Mannosyltransferase (PIG-M). PIG-M has a DXD motif. The DXD motif is found in many glycosyltransferases that utilize nucleotide sugars. It is thought that the motif is involved in the binding of a manganese ion that is required for association of the enzymes with nucleotide sugar substrates.	GO:0006506|GPI anchor biosynthetic process;	GO:0005789|endoplasmic reticulum membrane;GO:0016021|integral component of membrane;	GO:0016758|transferase activity, transferring hexosyl groups;	K05284	PIGM; phosphatidylinositol glycan, class M [EC:2.4.1.-]
Potri.001G031700.v3.0	1037	1359	1308	1022.27272139595	949	858	768	1.1563891283489927	0.209626950670317	0.00155123812952486	0.00532932072025775	up	no	Potri.001G031700	protein_coding	chrChr01:2324585-2335177:+	gi|224057238|ref|XP_002299188.1|	3158	0.0	hypothetical protein POPTR_0001s06900g [Populus trichocarpa]	gi|566147638|ref|XM_002299152.2|	2300	0.0	Populus trichocarpa hypothetical protein (POPTR_0001s06900g) mRNA, complete cds	Q93VM9	916	0.0	THO complex subunit 1	.	.	.	.	pfam11957	efThoc1	THO complex subunit 1 transcription elongation factor. The THO complex plays a role in coupling transcription elongation to mRNA export. It is composed of subunits THP2, HPR1, THO2 and MFT1. The THO complex is a nuclear complex that is required for transcription elongation through genes containing tandemly repeated DNA sequences. The THO complex is also part of the TREX (TRanscription EXport) com…	GO:0050832|defense response to fungus;GO:0009873|ethylene-activated signaling pathway;GO:0031047|gene silencing by RNA;GO:0006406|mRNA export from nucleus;GO:0006397|mRNA processing;GO:0010267|production of ta-siRNAs involved in RNA interference;GO:0008380|RNA splicing;	GO:0005634|nucleus;GO:0000347|THO complex;	GO:0003723|RNA binding;	K12878	THOC1; THO complex subunit 1
Potri.001G031800.v3.0	7499	9400	8787	8582.66486375434	9796	8369	7775	0.7996160126932893	-0.322620731856986	5.16444743272768e-13	6.55195093600841e-12	down	no	Potri.001G031800	protein_coding	chrChr01:2339348-2344296:+	gi|566147640|ref|XP_002299187.2|	1038	4e-126	hypothetical protein POPTR_0001s06910g [Populus trichocarpa]	gi|566147639|ref|XM_002299151.2|	845	0.0	Populus trichocarpa hypothetical protein (POPTR_0001s06910g) mRNA, complete cds	.	.	.	.	.	.	.	.	pfam10323	7TM_GPCR_Srv	Serpentine type 7TM GPCR chemoreceptor Srv. Chemoreception is mediated in Caenorhabditis elegans by members of the seven-transmembrane G-protein-coupled receptor class (7TM GPCRs) of proteins which are of the serpentine type. Srv is a member of the Srg superfamily of chemoreceptors. Chemoperception is one of the central senses of soil nematodes like C. elegans which are otherwise 'blind' and 'dea…	.	.	.	.	.
Potri.001G032000.v3.0	618	716	771	641.264457544067	653	571	557	0.9532663955675842	-0.0690486552977553	0.410630661280892	0.553083023559008	down	no	Potri.001G032000	protein_coding	chrChr01:2349180-2353913:+	gi|566147644|ref|XP_002299185.2|	1080	1e-135	choline kinase family protein [Populus trichocarpa]	gi|566147643|ref|XM_002299149.2|	1466	0.0	Populus trichocarpa choline kinase family protein (POPTR_0001s06930g) mRNA, complete cds	Q8L518	296	5e-90	Probable choline kinase 2	SPAC13G7.12c	75.9	2e-13	COG0510	pfam01633	Choline_kinase	Choline/ethanolamine kinase. Choline kinase catalyses the committed step in the synthesis of phosphatidylcholine by the CDP-choline pathway. This alignment covers the protein kinase portion of the protein. The divergence of this family makes it very difficult to create a model that specifically predicts choline/ethanolamine kinases only.	GO:0008654|phospholipid biosynthetic process;	.	GO:0005524|ATP binding;GO:0004103|choline kinase activity;	K14156	CHK; choline/ethanolamine kinase [EC:2.7.1.32 2.7.1.82]
Potri.001G032100.v3.0	1	1	4	0.873572154133522	0	0	0	8.612222537490375	3.10638559883466	0.132778802922155	NA	up	no	Potri.001G032100	protein_coding	chrChr01:2355223-2358952:+	gi|224057230|ref|XP_002299184.1|	1338	2e-180	hypothetical protein POPTR_0001s06940g [Populus trichocarpa]	gi|224057229|ref|XM_002299148.1|	892	0.0	Populus trichocarpa hypothetical protein (POPTR_0001s06940g) mRNA, complete cds	Q94JU2	189	2e-53	WAT1-related protein At3g28050	.	.	.	.	pfam00892	EamA	EamA-like transporter family. This family includes many hypothetical membrane proteins of unknown function. Many of the proteins contain two copies of the aligned region. The family used to be known as DUF6.	GO:0006810|transport;	GO:0016021|integral component of membrane;GO:0005886|plasma membrane;	GO:0022857|transmembrane transporter activity;	.	.
Potri.001G032400.v3.0	3	4	7	9.59170331205296	15	15	11	0.2733010904059675	-1.87143687900669	0.00315105582943262	0.00997760116167694	down	yes	Potri.001G032400	protein_coding	chrChr01:2368920-2370208:-	gi|224053232|ref|XP_002297728.1|	1818	0.0	hsr203J family protein [Populus trichocarpa]	gi|566147647|ref|XM_002297692.2|	1279	0.0	Populus trichocarpa hsr203J family protein (POPTR_0001s06970g) mRNA, complete cds	Q9SX25	184	5e-52	Probable carboxylesterase 6	Rv1399c	103	6e-24	COG0657	pfam07859	Abhydrolase_3	alpha/beta hydrolase fold. This catalytic domain is found in a very wide range of enzymes.	GO:0008152|metabolic process;	.	GO:0052689|carboxylic ester hydrolase activity;	.	.
Potri.001G032500.v3.0	34	37	48	36.2128304560716	33	38	29	0.9564637141916502	-0.0642178574699206	0.834676570408659	0.896325407138131	down	no	Potri.001G032500	protein_coding	chrChr01:2388673-2391140:+	gi|224057224|ref|XP_002299181.1|	2075	0.0	hypothetical protein POPTR_0001s06980g [Populus trichocarpa]	gi|566147648|ref|XM_002299145.2|	1561	0.0	Populus trichocarpa hypothetical protein (POPTR_0001s06980g) mRNA, complete cds	Q9FL41	530	0.0	WAT1-related protein At5g07050	.	.	.	.	pfam00892	EamA	EamA-like transporter family. This family includes many hypothetical membrane proteins of unknown function. Many of the proteins contain two copies of the aligned region. The family used to be known as DUF6.	GO:0006810|transport;	GO:0016021|integral component of membrane;GO:0005886|plasma membrane;	GO:0022857|transmembrane transporter activity;	.	.
Potri.001G032800.v3.0	469	658	631	465.009648730085	352	399	358	1.2639296011848444	0.3379161099945	0.000841790214648243	0.00307847181885304	up	no	Potri.001G032800	protein_coding	chrChr01:2405010-2410179:+	gi|743874531|ref|XP_011034691.1|	2875	0.0	PREDICTED: cytochrome P450 71A14-like [Populus euphratica]	gi|743874530|ref|XM_011036389.1|	1949	0.0	PREDICTED: Populus euphratica cytochrome P450 71A14-like (LOC105132724), mRNA	Q0DS59	92.8	2e-18	Cytochrome P450 714B2	Cj1411c	71.2	4e-12	COG2124	pfam00067	p450	Cytochrome P450. Cytochrome P450s are haem-thiolate proteins involved in the oxidative degradation of various compounds. They are particularly well known for their role in the degradation of environmental toxins and mutagens. They can be divided into 4 classes, according to the method by which electrons from NAD(P)H are delivered to the catalytic site. Sequence conservation is relatively low with…	.	GO:0016021|integral component of membrane;	GO:0020037|heme binding;GO:0005506|iron ion binding;GO:0004497|monooxygenase activity;GO:0016705|oxidoreductase activity, acting on paired donors, with incorporation or reduction of molecular oxygen;	.	.
Potri.001G032900.v3.0	233	442	309	253.652111218608	223	196	181	1.302610909945199	0.381406215049496	0.00505302191181718	0.0150515665435325	up	no	Potri.001G032900	protein_coding	chrChr01:2411696-2413690:+	gi|224057220|ref|XP_002299179.1|	1041	1e-140	cysteine protease inhibitor family protein [Populus trichocarpa]	gi|743874526|ref|XM_011036388.1|	768	0.0	PREDICTED: Populus euphratica cysteine proteinase inhibitor 12-like (LOC105132723), mRNA	Q0JNR2	285	3e-94	Cysteine proteinase inhibitor 12	.	.	.	.	pfam00031	Cystatin	Cystatin domain. Very diverse family. Attempts to define separate sub-families failed. Typically, either the N-terminal or C-terminal end is very divergent. But splitting into two domains would make very short families. pfam00666 are related to this family but have not been included.	GO:0006952|defense response;GO:2000117|negative regulation of cysteine-type endopeptidase activity;	GO:0005576|extracellular region;	GO:0004869|cysteine-type endopeptidase inhibitor activity;GO:0002020|protease binding;	.	.
Potri.001G033200.v3.0	505	687	642	584.86549021335	594	542	563	0.8647095573628008	-0.209712459843993	0.0112485803562616	0.0302002981840986	down	no	Potri.001G033200	protein_coding	chrChr01:2419596-2425147:-	gi|743874523|ref|XP_011034688.1|	1116	8e-146	PREDICTED: dr1-associated corepressor homolog [Populus euphratica]	gi|566147658|ref|XM_002297688.2|	1450	0.0	Populus trichocarpa hypothetical protein (POPTR_0001s07050g) mRNA, complete cds	A0JPP1	116	3e-28	Dr1-associated corepressor	SPAC17G8.03c	102	6e-24	COG5247	pfam00808	CBFD_NFYB_HMF	Histone-like transcription factor (CBF/NF-Y) and archaeal histone. This family includes archaebacterial histones and histone like transcription factors from eukaryotes.	GO:0006355|regulation of transcription, DNA-templated;GO:0006351|transcription, DNA-templated;	GO:0005634|nucleus;	GO:0003677|DNA binding;	.	.
Potri.001G033300.v3.0	3	5	1	4.74729604527412	10	4	5	0.38680480745358586	-1.37032236923924	0.119961022713215	0.217678850732323	down	no	Potri.001G033300	protein_coding	chrChr01:2423837-2424247:+	.	.	.	.	.	.	.	.	.	.	.	.	.	.	.	.	pfam07136	DUF1385	Protein of unknown function (DUF1385). This family contains a number of hypothetical bacterial proteins of unknown function approximately 300 residues in length. Some family members are predicted to be metal-dependent.	.	.	.	.	.
Potri.001G033500.v3.0	108	150	154	131.226795505049	133	138	111	0.8631130934003801	-0.212378487281432	0.195822425907666	0.318854892530333	down	no	Potri.001G033500	protein_coding	chrChr01:2439164-2444037:+	gi|566147663|ref|XP_002299177.2|	1183	1e-157	hypothetical protein POPTR_0001s07070g [Populus trichocarpa]	gi|566147662|ref|XM_002299141.2|	1335	0.0	Populus trichocarpa hypothetical protein (POPTR_0001s07070g) mRNA, complete cds	P50846	85.9	1e-17	KHG/KDPG aldolase	all4771	114	4e-28	COG0800	pfam01081	Aldolase	KDPG and KHG aldolase. This family includes the following members: 4-hydroxy-2-oxoglutarate aldolase (KHG-aldolase) Phospho-2-dehydro-3-deoxygluconate aldolase (KDPG-aldolase)	GO:0008152|metabolic process;	GO:0005737|cytoplasm;	GO:0008675|2-dehydro-3-deoxy-phosphogluconate aldolase activity;GO:0008700|4-hydroxy-2-oxoglutarate aldolase activity;	K01625	eda; 2-dehydro-3-deoxyphosphogluconate aldolase / (4S)-4-hydroxy-2-oxoglutarate aldolase [EC:4.1.2.14 4.1.3.42]
Potri.001G033600.v3.0	354	528	468	395.067435890251	374	344	346	1.0138388138769132	0.0198283023363754	0.839122726436605	0.899483443728898	up	no	Potri.001G033600	protein_coding	chrChr01:2444708-2448369:+	gi|566147665|ref|XP_002299176.2|	2814	0.0	hypothetical protein POPTR_0001s07080g [Populus trichocarpa]	gi|566147664|ref|XM_002299140.2|	2277	0.0	Populus trichocarpa hypothetical protein (POPTR_0001s07080g) mRNA, complete cds	.	.	.	.	.	.	.	.	pfam00627	UBA	UBA/TS-N domain. This small domain is composed of three alpha helices. This family includes the previously defined UBA and TS-N domains. The UBA-domain (ubiquitin associated domain) is a novel sequence motif found in several proteins having connections to ubiquitin and the ubiquitination pathway. The structure of the UBA domain consists of a compact three helix bundle. This domain is found at the…	.	.	.	.	.
Potri.001G033800.v3.0	17	21	22	20.6674954045205	24	21	19	0.7547052163381638	-0.406014849089153	0.303432705676187	0.444290927379789	down	no	Potri.001G033800	protein_coding	chrChr01:2452077-2455622:-	gi|566147669|ref|XP_002297722.2|	3630	0.0	hypothetical protein POPTR_0001s07100g [Populus trichocarpa]	gi|566147668|ref|XM_002297686.2|	2337	0.0	Populus trichocarpa hypothetical protein (POPTR_0001s07100g) mRNA, complete cds	Q9SWH5	522	3e-173	Galactoside 2-alpha-L-fucosyltransferase	.	.	.	.	pfam03254	XG_FTase	Xyloglucan fucosyltransferase. Plant cell walls are crucial for development, signal transduction, and disease resistance in plants. Cell walls are made of cellulose, hemicelluloses, and pectins. Xyloglucan (XG), the principal load-bearing hemicellulose of dicotyledonous plants, has a terminal fucosyl residue. This fucosyltransferase adds this residue.	GO:0042546|cell wall biogenesis;GO:0071555|cell wall organization;GO:0009969|xyloglucan biosynthetic process;	GO:0005794|Golgi apparatus;GO:0032580|Golgi cisterna membrane;GO:0016021|integral component of membrane;	GO:0008417|fucosyltransferase activity;GO:0008107|galactoside 2-alpha-L-fucosyltransferase activity;	K13681	FUT; xyloglucan fucosyltransferase [EC:2.4.1.-]
Potri.001G033900.v3.0	88	108	133	107.926483784794	126	101	96	0.820104083907704	-0.286121073195448	0.115602713142739	0.211494983254694	down	no	Potri.001G033900	protein_coding	chrChr01:2456850-2461213:-	gi|566147672|ref|XP_006368648.1|	1385	0.0	hypothetical protein POPTR_0001s07110g [Populus trichocarpa]	gi|566147671|ref|XM_006368586.1|	1554	0.0	Populus trichocarpa hypothetical protein (POPTR_0001s07110g) mRNA, complete cds	Q9CR08	81.3	7e-16	Ribonuclease P protein subunit p29	.	.	.	.	pfam01868	UPF0086	Domain of unknown function UPF0086. This family consists of several archaeal and eukaryotic proteins. The archaeal proteins are found to be expressed within ribosomal operons and several of the sequences are described as ribonuclease P protein subunit p29 proteins.	GO:0006379|mRNA cleavage;GO:0006364|rRNA processing;GO:0008033|tRNA processing;	GO:0005655|nucleolar ribonuclease P complex;GO:0000172|ribonuclease MRP complex;GO:0030677|ribonuclease P complex;	GO:0004526|ribonuclease P activity;GO:0033204|ribonuclease P RNA binding;	K03538	POP4, RPP29; ribonuclease P protein subunit POP4 [EC:3.1.26.5]
Potri.001G034200.v3.0	215	350	292	250.597278202783	262	219	200	1.0064178792495995	0.00922945737317205	0.939723191402227	0.964861329821008	up	no	Potri.001G034200	protein_coding	chrChr01:2471532-2473883:+	gi|118489418|gb|ABK96512.1|	1931	0.0	unknown [Populus trichocarpa x Populus deltoides]	gi|118489417|gb|EF148547.1|	1503	0.0	Populus trichocarpa x Populus deltoides clone WS0133_L08 unknown mRNA	Q9FFY6	456	2e-152	Protein ELC-like	.	.	.	.	pfam05743	UEV	UEV domain. This family includes the eukaryotic tumor susceptibility gene 101 protein (TSG101). Altered transcripts of this gene have been detected in sporadic breast cancers and many other human malignancies. However, the involvement of this gene in neoplastic transformation and tumorigenesis is still elusive. TSG101 is required for normal cell function of embryonic and adult tissues but that th…	GO:0006464|cellular protein modification process;GO:0015031|protein transport;	GO:0000813|ESCRT I complex;GO:0005770|late endosome;	.	K12183	TSG101, STP22, VPS23; ESCRT-I complex subunit TSG101
Potri.001G034300.v3.0	47	81	67	78.3917540772925	99	90	82	0.5740256674307795	-0.800812846754369	0.000130007366256562	0.000567092005042212	down	no	Potri.001G034300	protein_coding	chrChr01:2477465-2488689:+	gi|743874456|ref|XP_011034668.1|	7137	0.0	PREDICTED: transcription elongation factor SPT6-like isoform X1 [Populus euphratica]	gi|743874459|ref|XM_011036367.1|	4868	0.0	PREDICTED: Populus euphratica transcription elongation factor SPT6-like (LOC105132712), transcript variant X2, mRNA	A8MS85	1256	0.0	Transcription elongation factor SPT6 homolog	SPAC1F7.01c	328	3e-91	COG2183	pfam14633	SH2_2	SH2 domain.	GO:0032784|regulation of DNA-templated transcription, elongation;GO:0006357|regulation of transcription from RNA polymerase II promoter;GO:0006351|transcription, DNA-templated;	GO:0005829|cytosol;GO:0005634|nucleus;GO:0009506|plasmodesma;	GO:0003677|DNA binding;GO:0003746|translation elongation factor activity;	.	.
Potri.001G034400.v3.0	561	794	734	710.912731314341	810	717	662	0.7652899119692558	-0.385921712667153	2.37736928925166e-07	1.62871607041163e-06	down	no	Potri.001G034400	protein_coding	chrChr01:2489180-2492049:+	gi|566147678|ref|XP_006368649.1|	740	2e-93	hypothetical protein POPTR_0001s07160g [Populus trichocarpa]	gi|566147677|ref|XM_006368587.1|	925	0.0	Populus trichocarpa hypothetical protein (POPTR_0001s07160g) mRNA, complete cds	Q9M612	233	8e-73	Nascent polypeptide-associated complex subunit alpha-like protein	SPBC25H2.05	106	3e-26	COG1308	pfam01849	NAC	NAC domain.	GO:0015031|protein transport;	.	.	.	.
Potri.001G034500.v3.0	57	74	71	72.9173624866797	77	71	84	0.6970276431634307	-0.520712222346061	0.0164054971024195	0.0419069725013629	down	no	Potri.001G034500	protein_coding	chrChr01:2493774-2495234:-	gi|566147680|ref|XP_002297718.2|	1897	0.0	hypothetical protein POPTR_0001s07170g [Populus trichocarpa]	gi|566147679|ref|XM_002297682.2|	1134	0.0	Populus trichocarpa hypothetical protein (POPTR_0001s07170g) mRNA, complete cds	F4JVI3	56.2	4e-07	Transcription termination factor MTERF5, chloroplastic	.	.	.	.	pfam02536	mTERF	mTERF. This family contains one sequence of known function Human mitochondrial transcription termination factor (mTERF) the rest of the family consists of hypothetical proteins none of which have any functional information. mTERF is a multizipper protein possessing three putative leucine zippers one of which is bipartite. The protein binds DNA as a monomer. The leucine zippers are not implicated …	GO:0009658|chloroplast organization;GO:0032502|developmental process;GO:0006353|DNA-templated transcription, termination;GO:0006355|regulation of transcription, DNA-templated;GO:0009737|response to abscisic acid;GO:0006970|response to osmotic stress;GO:0009651|response to salt stress;GO:0042255|ribosome assembly;GO:0008380|RNA splicing;	GO:0009507|chloroplast;	GO:0003690|double-stranded DNA binding;GO:0019843|rRNA binding;GO:0003727|single-stranded RNA binding;	K15032	MTERFD; mTERF domain-containing protein, mitochondrial
Potri.001G034600.v3.0	38	64	52	137.672614520516	230	185	210	0.19699064687793102	-2.34380096278521	2.18780343452355e-38	1.02108888420654e-36	down	yes	Potri.001G034600	protein_coding	chrChr01:2497558-2499642:-	gi|566147682|ref|XP_002297715.2|	1878	0.0	hypothetical protein POPTR_0001s07180g [Populus trichocarpa]	gi|743874420|ref|XR_843626.1|	1787	0.0	PREDICTED: Populus euphratica uncharacterized LOC105132707 (LOC105132707), transcript variant X2, misc_RNA	Q84X53	53.1	4e-06	Transcription termination factor MTEF1, chloroplastic	.	.	.	.	pfam02536	mTERF	mTERF. This family contains one sequence of known function Human mitochondrial transcription termination factor (mTERF) the rest of the family consists of hypothetical proteins none of which have any functional information. mTERF is a multizipper protein possessing three putative leucine zippers one of which is bipartite. The protein binds DNA as a monomer. The leucine zippers are not implicated …	GO:0009658|chloroplast organization;GO:0006353|DNA-templated transcription, termination;GO:0009793|embryo development ending in seed dormancy;GO:0006355|regulation of transcription, DNA-templated;GO:0042255|ribosome assembly;GO:0008380|RNA splicing;	GO:0009507|chloroplast;	GO:0003690|double-stranded DNA binding;GO:0019843|rRNA binding;GO:0003727|single-stranded RNA binding;	K15032	MTERFD; mTERF domain-containing protein, mitochondrial
Potri.001G034700.v3.0	98	107	141	120.805029925373	143	105	129	0.7402111453587147	-0.433991236427434	0.0159036140057932	0.0407848289679938	down	no	Potri.001G034700	protein_coding	chrChr01:2501367-2505221:-	gi|224053166|ref|XP_002297714.1|	1775	0.0	hypothetical protein POPTR_0001s07200g [Populus trichocarpa]	gi|566147683|ref|XM_002297678.2|	2284	0.0	Populus trichocarpa hypothetical protein (POPTR_0001s07200g) mRNA, complete cds	.	.	.	.	.	.	.	.	pfam02536	mTERF	mTERF. This family contains one sequence of known function Human mitochondrial transcription termination factor (mTERF) the rest of the family consists of hypothetical proteins none of which have any functional information. mTERF is a multizipper protein possessing three putative leucine zippers one of which is bipartite. The protein binds DNA as a monomer. The leucine zippers are not implicated …	.	.	.	.	.
Potri.001G034900.v3.0	24	42	43	28.7082694082734	28	17	25	1.240953279504646	0.311448800644925	0.368360853204235	0.511791039159101	up	no	Potri.001G034900	protein_coding	chrChr01:2505867-2507727:-	gi|224053158|ref|XP_002297713.1|	1749	0.0	hypothetical protein POPTR_0001s07210g [Populus trichocarpa]	gi|566147684|ref|XM_002297677.2|	1277	0.0	Populus trichocarpa hypothetical protein (POPTR_0001s07210g) mRNA, complete cds	.	.	.	.	.	.	.	.	pfam02536	mTERF	mTERF. This family contains one sequence of known function Human mitochondrial transcription termination factor (mTERF) the rest of the family consists of hypothetical proteins none of which have any functional information. mTERF is a multizipper protein possessing three putative leucine zippers one of which is bipartite. The protein binds DNA as a monomer. The leucine zippers are not implicated …	.	.	.	.	.
Potri.001G035000.v3.0	37	53	60	58.3624917553386	65	59	72	0.6098206215810275	-0.713543157806909	0.00373736514511269	0.0115964435821866	down	no	Potri.001G035000	protein_coding	chrChr01:2510558-2513763:-	gi|566147689|ref|XP_002297708.2|	1896	0.0	hypothetical protein POPTR_0001s07240g [Populus trichocarpa]	gi|743874383|ref|XR_843625.1|	1376	0.0	PREDICTED: Populus euphratica uncharacterized LOC105132704 (LOC105132704), transcript variant X2, misc_RNA	.	.	.	.	.	.	.	.	pfam02536	mTERF	mTERF. This family contains one sequence of known function Human mitochondrial transcription termination factor (mTERF) the rest of the family consists of hypothetical proteins none of which have any functional information. mTERF is a multizipper protein possessing three putative leucine zippers one of which is bipartite. The protein binds DNA as a monomer. The leucine zippers are not implicated …	.	.	.	.	.
Potri.001G035100.v3.0	17	23	21	16.0543845087125	13	11	14	1.2857478076273925	0.362607693703759	0.421287234513648	0.563455956489075	up	no	Potri.001G035100	protein_coding	chrChr01:2514452-2515410:+	.	.	.	.	gi|743874398|ref|XM_011036354.1|	496	0.0	PREDICTED: Populus euphratica uncharacterized LOC105132705 (LOC105132705), transcript variant X2, mRNA	.	.	.	.	.	.	.	.	pfam05847	Baculo_LEF-3	Nucleopolyhedrovirus late expression factor 3 (LEF-3). This family consists of LEF-3 Nucleopolyhedrovirus late expression factor 3 (LEF-3) sequences which are known to be ssDNA-binding proteins. Alkaline nuclease (AN) and LEF-3 may participate in homologous recombination of the baculovirus genome in a manner similar to that of exonuclease (Redalpha) and DNA-binding protein (Redbeta) of the Red-me…	.	.	.	.	.
Potri.001G035200.v3.0	215	292	291	195.203188423856	143	116	159	1.5267616128523311	0.610474818648171	2.49012560799785e-05	0.000124985150709123	up	no	Potri.001G035200	protein_coding	chrChr01:2515525-2516968:-	gi|566147691|ref|XP_002297707.2|	1883	0.0	hypothetical protein POPTR_0001s07250g, partial [Populus trichocarpa]	gi|566147690|ref|XM_002297671.2|	1173	0.0	Populus trichocarpa hypothetical protein (POPTR_0001s07250g) mRNA, partial cds	Q9C6A1	54.7	1e-06	Transcription termination factor MTERF15, mitochondrial	.	.	.	.	pfam02536	mTERF	mTERF. This family contains one sequence of known function Human mitochondrial transcription termination factor (mTERF) the rest of the family consists of hypothetical proteins none of which have any functional information. mTERF is a multizipper protein possessing three putative leucine zippers one of which is bipartite. The protein binds DNA as a monomer. The leucine zippers are not implicated …	GO:0032502|developmental process;GO:0006353|DNA-templated transcription, termination;GO:0006355|regulation of transcription, DNA-templated;GO:0042255|ribosome assembly;GO:0000394|RNA splicing, via endonucleolytic cleavage and ligation;	GO:0005739|mitochondrion;	GO:0003690|double-stranded DNA binding;GO:0003723|RNA binding;GO:0019843|rRNA binding;GO:0003727|single-stranded RNA binding;	.	.
Potri.001G035300.v3.0	16	21	24	21.742884029135	18	22	28	0.7118756812162895	-0.49030277750557	0.219836079074028	0.348191440154781	down	no	Potri.001G035300	protein_coding	chrChr01:2518350-2521263:-	gi|566147693|ref|XP_002297706.2|	1753	0.0	hypothetical protein POPTR_0001s07260g [Populus trichocarpa]	gi|743874365|ref|XM_011036345.1|	1543	0.0	PREDICTED: Populus euphratica uncharacterized LOC105132703 (LOC105132703), transcript variant X1, mRNA	.	.	.	.	.	.	.	.	pfam02536	mTERF	mTERF. This family contains one sequence of known function Human mitochondrial transcription termination factor (mTERF) the rest of the family consists of hypothetical proteins none of which have any functional information. mTERF is a multizipper protein possessing three putative leucine zippers one of which is bipartite. The protein binds DNA as a monomer. The leucine zippers are not implicated …	.	.	.	.	.
Potri.001G035500.v3.0	139	189	171	183.278105301918	208	194	191	0.6744923202352006	-0.568126078135861	3.45041701924368e-05	0.000168926535655305	down	no	Potri.001G035500	protein_coding	chrChr01:2526621-2529084:-	gi|224053103|ref|XP_002297705.1|	2116	0.0	hypothetical protein POPTR_0001s07280g [Populus trichocarpa]	gi|566147698|ref|XM_006368589.1|	1431	0.0	Populus trichocarpa S haplotype-specific F-box protein 1 (POPTR_0001s07280g) mRNA, complete cds	Q9SU30	287	2e-88	F-box protein CPR30	.	.	.	.	pfam00646	F-box	F-box domain. This domain is approximately 50 amino acids long, and is usually found in the N-terminal half of a variety of proteins. Two motifs that are commonly found associated with the F-box domain are the leucine rich repeats (LRRs; pfam00560 and pfam07723) and the WD repeat (pfam00400). The F-box domain has a role in mediating protein-protein interactions in a variety of contexts, such as p…	GO:0031348|negative regulation of defense response;GO:0042177|negative regulation of protein catabolic process;GO:0009626|plant-type hypersensitive response;GO:0031146|SCF-dependent proteasomal ubiquitin-dependent protein catabolic process;	GO:0005737|cytoplasm;GO:0005634|nucleus;GO:0019005|SCF ubiquitin ligase complex;	GO:0004842|ubiquitin-protein transferase activity;	.	.
Potri.001G035600.v3.0	23	29	36	32.3116220022399	39	35	31	0.6730138829689711	-0.571291829748787	0.0747106424579873	0.149138441878755	down	no	Potri.001G035600	protein_coding	chrChr01:2530139-2531555:-	gi|566147702|ref|XP_002297704.2|	1424	0.0	hypothetical protein POPTR_0001s07290g [Populus trichocarpa]	gi|566147701|ref|XM_002297668.2|	810	0.0	Populus trichocarpa hypothetical protein (POPTR_0001s07290g) mRNA, complete cds	.	.	.	.	.	.	.	.	pfam02536	mTERF	mTERF. This family contains one sequence of known function Human mitochondrial transcription termination factor (mTERF) the rest of the family consists of hypothetical proteins none of which have any functional information. mTERF is a multizipper protein possessing three putative leucine zippers one of which is bipartite. The protein binds DNA as a monomer. The leucine zippers are not implicated …	.	.	.	.	.
Potri.001G035700.v3.0	368	531	408	394.428575363883	423	357	317	0.957973574723442	-0.0619422344804486	0.550637869190023	0.679994388232596	down	no	Potri.001G035700	protein_coding	chrChr01:2532115-2537208:+	gi|566147704|ref|XP_002299171.2|	2222	0.0	hypothetical protein POPTR_0001s07300g [Populus trichocarpa]	gi|566147703|ref|XM_002299135.2|	1543	0.0	Populus trichocarpa hypothetical protein (POPTR_0001s07300g) mRNA, complete cds	Q67XV2	457	7e-156	SAC3 family protein C	SPCC576.05	124	4e-29	COG5079	pfam03399	SAC3_GANP	SAC3/GANP/Nin1/mts3/eIF-3 p25 family. This large family includes diverse proteins involved in large complexes. The alignment contains one highly conserved negatively charged residue and one highly conserved positively charged residue that are probably important for the function of these proteins. The family includes the yeast nuclear export factor Sac3, and mammalian GANP/MCM3-associated proteins…	GO:0031348|negative regulation of defense response;GO:0042177|negative regulation of protein catabolic process;GO:0009626|plant-type hypersensitive response;GO:0031146|SCF-dependent proteasomal ubiquitin-dependent protein catabolic process;	GO:0005737|cytoplasm;GO:0005634|nucleus;GO:0019005|SCF ubiquitin ligase complex;	GO:0004842|ubiquitin-protein transferase activity;	.	.
Potri.001G035800.v3.0	208	316	253	248.811481640796	284	205	243	0.8511761601052263	-0.232470350744234	0.063881115865139	0.131071371628685	down	no	Potri.001G035800	protein_coding	chrChr01:2538107-2542201:+	gi|224057202|ref|XP_002299170.1|	2903	0.0	DNAJ heat shock N-terminal domain-containing family protein [Populus trichocarpa]	gi|566147705|ref|XM_002299134.2|	2660	0.0	Populus trichocarpa DNAJ heat shock N-terminal domain-containing family protein (POPTR_0001s07310g) mRNA, complete cds	Q7TQ20	213	2e-57	DnaJ homolog subfamily C member 2	SPBC1778.01c	170	3e-45	COG5269	pfam00226	DnaJ	DnaJ domain. DnaJ domains (J-domains) are associated with hsp70 heat-shock system and it is thought that this domain mediates the interaction. DnaJ-domain is therefore part of a chaperone (protein folding) system. The T-antigens, although not in Prosite are confirmed as DnaJ containing domains from literature.	GO:0016569|covalent chromatin modification;GO:0030308|negative regulation of cell growth;GO:0045893|positive regulation of transcription, DNA-templated;GO:0006351|transcription, DNA-templated;	GO:0005829|cytosol;GO:0005634|nucleus;	GO:0003682|chromatin binding;GO:0003677|DNA binding;GO:0042393|histone binding;GO:0043130|ubiquitin binding;	K09522	DNAJC2; DnaJ homolog subfamily C member 2
Potri.001G036000.v3.0	77	102	106	76.5548564773981	75	57	56	1.2200869719511858	0.286983991665587	0.170200847305443	0.286524477306797	up	no	Potri.001G036000	protein_coding	chrChr01:2551776-2556537:-	gi|566147709|ref|XP_006368652.1|	3066	0.0	hypothetical protein POPTR_0001s07330g [Populus trichocarpa]	gi|566147710|ref|XM_002297667.2|	2217	0.0	Populus trichocarpa hypothetical protein (POPTR_0001s07330g) mRNA, complete cds	Q0JIC2	381	2e-120	Transcription factor GAMYB	ECU11g1690	120	2e-29	COG5147	pfam00249	Myb_DNA-binding	Myb-like DNA-binding domain. This family contains the DNA binding domains from Myb proteins, as well as the SANT domain family.	GO:0030154|cell differentiation;GO:0009908|flower development;GO:0006355|regulation of transcription, DNA-templated;GO:0006351|transcription, DNA-templated;	GO:0005634|nucleus;	GO:0003677|DNA binding;	K09422	MYBP; myb proto-oncogene protein, plant
Potri.001G036100.v3.0	390	471	473	375.116125048944	327	303	326	1.121390197621217	0.165288363979583	0.111834872086839	0.206312629764345	up	no	Potri.001G036100	protein_coding	chrChr01:2563943-2582775:+	gi|224057198|ref|XP_002299168.1|	5511	0.0	ran-binding family protein [Populus trichocarpa]	gi|743874315|ref|XM_011036333.1|	3624	0.0	PREDICTED: Populus euphratica exportin-7-like (LOC105132696), transcript variant X2, mRNA	Q5ZLT0	891	0.0	Exportin-7	.	.	.	.	pfam03810	IBN_N	Importin-beta N-terminal domain.	GO:0006611|protein export from nucleus;	GO:0005737|cytoplasm;GO:0005643|nuclear pore;	GO:0005049|nuclear export signal receptor activity;GO:0008536|Ran GTPase binding;	K18460	XPO7, EXP7; exportin-7
Potri.001G036200.v3.0	0	0	2	0.28154959402668	0	0	0	2.7940390817551233	1.48235220065431	0.67593673623032	NA	up	no	Potri.001G036200	protein_coding	chrChr01:2565279-2565793:+	.	.	.	.	.	.	.	.	.	.	.	.	.	.	.	.	pfam03155	Alg6_Alg8	ALG6, ALG8 glycosyltransferase family. N-linked (asparagine-linked) glycosylation of proteins is mediated by a highly conserved pathway in eukaryotes, in which a lipid (dolichol phosphate)-linked oligosaccharide is assembled at the endoplasmic reticulum membrane prior to the transfer of the oligosaccharide moiety to the target asparagine residues. This oligosaccharide is composed of Glc(3)Man(9)G…	.	.	.	.	.
Potri.001G036500.v3.0	34	48	32	44.231796100969	52	46	50	0.6179246519725708	-0.694497164286499	0.0127106513556651	0.0335988633622758	down	no	Potri.001G036500	protein_coding	chrChr01:2591143-2592120:-	gi|566147715|ref|XP_006368653.1|	1257	4e-172	hypothetical protein POPTR_0001s07360g [Populus trichocarpa]	gi|566147714|ref|XM_006368591.1|	384	0.0	Populus trichocarpa hypothetical protein (POPTR_0001s07360g) mRNA, complete cds	Q8L5A7	212	2e-64	Cytosolic sulfotransferase 15	.	.	.	.	pfam00685	Sulfotransfer_1	Sulfotransferase domain.	GO:0009694|jasmonic acid metabolic process;GO:0009753|response to jasmonic acid;	GO:0005737|cytoplasm;	GO:0080131|hydroxyjasmonate sulfotransferase activity;	.	.
Potri.001G036700.v3.0	0	1	1	0.630356580722991	1	1	0	0.7798300149630587	-0.35876841103536	0.8739172293224	NA	down	no	Potri.001G036700	protein_coding	chrChr01:2601478-2602481:-	gi|566147718|ref|XP_002297700.2|	1534	0.0	hypothetical protein POPTR_0001s07380g [Populus trichocarpa]	gi|566147717|ref|XM_002297664.2|	1004	0.0	Populus trichocarpa hypothetical protein (POPTR_0001s07380g) mRNA, complete cds	Q8L5A7	270	7e-86	Cytosolic sulfotransferase 15	.	.	.	.	pfam00685	Sulfotransfer_1	Sulfotransferase domain.	GO:0009694|jasmonic acid metabolic process;GO:0009753|response to jasmonic acid;	GO:0005737|cytoplasm;	GO:0080131|hydroxyjasmonate sulfotransferase activity;	.	.
Potri.001G036800.v3.0	580	850	798	686.859255785248	700	621	626	0.9150806539041401	-0.128029188802679	0.0963263934594147	0.183043887914551	down	no	Potri.001G036800	protein_coding	chrChr01:2609189-2613752:+	gi|566147720|ref|XP_006368654.1|	3597	0.0	hypothetical protein POPTR_0001s07390g [Populus trichocarpa]	gi|566147719|ref|XM_006368592.1|	2071	0.0	Populus trichocarpa hypothetical protein (POPTR_0001s07390g) mRNA, complete cds	Q9C5P4	795	0.0	Histone-lysine N-methyltransferase, H3 lysine-9 specific SUVH3	SPBC428.08c	134	3e-32	COG2940	pfam02182	SAD_SRA	SAD/SRA domain. The domain goes by several names including SAD, SRA and YDG. It adopts a beta barrel, modified PUA-like, fold that is widely present in eukaryotic chromatin proteins and in bacteria. Versions of this domain are known to bind hemi-methylated CpG dinucleotides and also other 5mC containing dinucleotides. The domain binds DNA by flipping out the methylated cytosine base from the DNA …	GO:0040029|regulation of gene expression, epigenetic;	GO:0005694|chromosome;GO:0000775|chromosome, centromeric region;GO:0005634|nucleus;	GO:0003677|DNA binding;GO:0042054|histone methyltransferase activity;GO:0018024|histone-lysine N-methyltransferase activity;GO:0008270|zinc ion binding;	K11420	EHMT; euchromatic histone-lysine N-methyltransferase [EC:2.1.1.43]
Potri.001G036900.v3.0	507	722	654	398.912221338801	240	210	208	2.293192501438765	1.19735746665623	2.24208155272693e-33	8.6975293480459e-32	up	yes	Potri.001G036900	protein_coding	chrChr01:2614753-2618030:-	gi|566147724|ref|XP_002297699.2|	2545	0.0	4-coumarate-CoA ligase family protein [Populus trichocarpa]	gi|566147723|ref|XM_002297663.2|	1480	0.0	Populus trichocarpa 4-coumarate-CoA ligase family protein (POPTR_0001s07400g) mRNA, complete cds	O24145	779	0.0	4-coumarate--CoA ligase 1	BH3104	218	1e-60	COG0318	pfam00501	AMP-binding	AMP-binding enzyme.	GO:0009698|phenylpropanoid metabolic process;	.	GO:0016207|4-coumarate-CoA ligase activity;GO:0005524|ATP binding;	.	.
Potri.001G037000.v3.0	22	60	46	24.259181284751	15	15	3	3.0618212441908894	1.61439005760998	0.00029583188310939	0.00119825953196169	up	yes	Potri.001G037000	protein_coding	chrChr01:2620654-2623618:-	gi|566147728|ref|XP_006368656.1|	2059	0.0	hypothetical protein POPTR_0001s07410g [Populus trichocarpa]	gi|566147727|ref|XM_006368594.1|	1262	0.0	Populus trichocarpa hypothetical protein (POPTR_0001s07410g) mRNA, complete cds	A5YVF1	97.4	1e-19	Protein SUPPRESSOR OF GENE SILENCING 3	.	.	.	.	pfam15035	Rootletin	Ciliary rootlet component, centrosome cohesion.	GO:0031047|gene silencing by RNA;GO:0050688|regulation of defense response to virus;GO:0090502|RNA phosphodiester bond hydrolysis, endonucleolytic;	GO:0005655|nucleolar ribonuclease P complex;GO:0048471|perinuclear region of cytoplasm;	GO:0004526|ribonuclease P activity;	.	.
Potri.001G037100.v3.0	1	0	0	0.537613444686108	1	1	0	0.44280733198771033	-1.17524898447807	0.640225504515302	NA	down	no	Potri.001G037100	protein_coding	chrChr01:2624928-2626083:-	gi|743874274|ref|XP_011034624.1|	992	1e-127	PREDICTED: protein SUPPRESSOR OF GENE SILENCING 3-like [Populus euphratica]	gi|743874273|ref|XM_011036322.1|	606	0.0	PREDICTED: Populus euphratica protein SUPPRESSOR OF GENE SILENCING 3-like (LOC105132689), mRNA	A5YVF1	193	3e-55	Protein SUPPRESSOR OF GENE SILENCING 3	.	.	.	.	pfam03468	XS	XS domain. The XS (rice gene X and SGS3) domain is found in a family of plant proteins including gene X and SGS3. SGS3 is thought to be involved in post-transcriptional gene silencing (PTGS). This domain contains a conserved aspartate residue that may be functionally important. The XS domain has recently been predicted to possess an RRM-like RNA-binding domain by fold recognition.	GO:0031047|gene silencing by RNA;GO:0050688|regulation of defense response to virus;GO:0090502|RNA phosphodiester bond hydrolysis, endonucleolytic;	GO:0005655|nucleolar ribonuclease P complex;GO:0048471|perinuclear region of cytoplasm;	GO:0004526|ribonuclease P activity;	.	.
Potri.001G037200.v3.0	115	203	180	121.396754547624	90	91	83	1.4970472881909678	0.582119793447831	0.000906751264231142	0.00329042878490616	up	no	Potri.001G037200	protein_coding	chrChr01:2629062-2631057:+	gi|566147732|ref|XP_006368658.1|	1566	0.0	zinc finger family protein [Populus trichocarpa]	gi|566147731|ref|XM_006368596.1|	1412	0.0	Populus trichocarpa zinc finger family protein (POPTR_0001s07430g) mRNA, complete cds	Q4KLT0	85.1	8e-17	Probable E3 ubiquitin-protein ligase RNF217	.	.	.	.	pfam01485	IBR	IBR domain. The IBR (In Between Ring fingers) domain is often found to occur between pairs of ring fingers (pfam00097). This domain has also been called the C6HC domain and DRIL (for double RING finger linked) domain. Proteins that contain two Ring fingers and an IBR domain (these proteins are also termed RBR family proteins) are thought to exist in all eukaryotic organisms. RBR family members pl…	.	GO:0016021|integral component of membrane;	GO:0016874|ligase activity;GO:0046872|metal ion binding;GO:0004842|ubiquitin-protein transferase activity;	K11977	RNF217, IBRDC1; E3 ubiquitin-protein ligase RNF217 [EC:2.3.2.27]
Potri.001G037300.v3.0	561	655	680	519.364666485199	466	430	391	1.1880709601427892	0.248621006836314	0.00615578883629725	0.0178729961427993	up	no	Potri.001G037300	protein_coding	chrChr01:2634983-2641403:+	gi|224057192|ref|XP_002299165.1|	2140	0.0	hypothetical protein POPTR_0001s07440g [Populus trichocarpa]	gi|566147733|ref|XM_002299129.2|	1316	0.0	Populus trichocarpa hypothetical protein (POPTR_0001s07440g) mRNA, complete cds	P93431	346	4e-110	Ribulose bisphosphate carboxylase/oxygenase activase, chloroplastic	.	.	.	.	pfam00004	AAA	ATPase family associated with various cellular activities (AAA). AAA family proteins often perform chaperone-like functions that assist in the assembly, operation, or disassembly of protein complexes.	.	GO:0009570|chloroplast stroma;GO:0009579|thylakoid;	GO:0005524|ATP binding;GO:0046863|ribulose-1,5-bisphosphate carboxylase/oxygenase activator activity;	.	.
Potri.001G037400.v3.0	92	140	107	102.27068826796	115	93	78	0.9527060645487413	-0.0698969223345001	0.706515445738739	0.806165328390366	down	no	Potri.001G037400	protein_coding	chrChr01:2648795-2651371:+	gi|118489278|gb|ABK96444.1|	420	6e-48	unknown [Populus trichocarpa x Populus deltoides]	gi|118489277|gb|EF148475.1|	719	0.0	Populus trichocarpa x Populus deltoides clone WS01315_L14 unknown mRNA	.	.	.	.	.	.	.	.	pfam10570	Myelin-PO_C	Myelin-PO cytoplasmic C-term p65 binding region. Myelin protein zero is the major myelin protein in the peripheral central nervous system and is essential for normal myelination. The family is a single-pass transmembrane molecule containing one Ig-like loop in the extracellular domain and this highly basic 69 residue C-terminal cytoplasmic domain which is the region that interacts with protein p6…	.	.	.	.	.
Potri.001G037600.v3.0	6	18	9	12.2084933598074	10	15	15	0.6411256788620131	-0.641320901072617	0.23634373862514	0.367665570595431	down	no	Potri.001G037600	protein_coding	chrChr01:2654926-2655450:+	gi|566147738|ref|XP_006368660.1|	367	1e-43	hypothetical protein POPTR_0001s07470g [Populus trichocarpa]	gi|566147737|ref|XM_006368598.1|	300	4e-155	Populus trichocarpa hypothetical protein (POPTR_0001s07470g) mRNA, complete cds	.	.	.	.	.	.	.	.	pfam00917	MATH	MATH domain. This motif has been called the Meprin And TRAF-Homology (MATH) domain. This domain is hugely expanded in the nematode C. elegans.	.	.	.	.	.
Potri.001G037700.v3.0	69	118	78	61.4030107513584	34	48	39	1.7348293793541323	0.794793780576514	0.00182044086173279	0.00614116095946324	up	no	Potri.001G037700	protein_coding	chrChr01:2656548-2661363:-	gi|566147740|ref|XP_002297697.2|	1612	0.0	hypothetical protein POPTR_0001s07480g [Populus trichocarpa]	gi|743874237|ref|XM_011036314.1|	1438	0.0	PREDICTED: Populus euphratica putative glucose-6-phosphate 1-epimerase (LOC105132685), transcript variant X1, mRNA	Q40784	469	1e-160	Putative glucose-6-phosphate 1-epimerase	VC2001	145	4e-38	COG0676	pfam01263	Aldose_epim	Aldose 1-epimerase.	GO:0005975|carbohydrate metabolic process;	.	GO:0030246|carbohydrate binding;GO:0047938|glucose-6-phosphate 1-epimerase activity;	.	.
Potri.001G037900.v3.0	11	8	7	7.77958225441245	4	10	6	1.0556896271392329	0.0781857445417103	0.907727692456099	0.94487894200795	up	no	Potri.001G037900	protein_coding	chrChr01:2668854-2676860:-	gi|566147748|ref|XP_002297694.2|	3447	0.0	hypothetical protein POPTR_0001s07500g [Populus trichocarpa]	gi|566147743|ref|XM_006368600.1|	2656	0.0	Populus trichocarpa hypothetical protein (POPTR_0001s07500g) mRNA, complete cds	Q551H4	366	7e-109	Serine/threonine-protein kinase fray2	.	.	.	.	pfam00069	Pkinase	Protein kinase domain.	.	GO:0005737|cytoplasm;	GO:0005524|ATP binding;GO:0046872|metal ion binding;GO:0004702|receptor signaling protein serine/threonine kinase activity;	K08835	OXSR1, STK39; serine/threonine-protein kinase OSR1/STK39 [EC:2.7.11.1]
Potri.001G038000.v3.0	370	564	524	480.799242143232	542	467	441	0.8044858530849274	-0.313861043564086	0.000468555379521644	0.00181736751806094	down	no	Potri.001G038000	protein_coding	chrChr01:2685618-2690715:+	gi|566147751|ref|XP_006368664.1|	1099	3e-142	hypothetical protein POPTR_0001s07510g [Populus trichocarpa]	gi|566147750|ref|XM_006368602.1|	1060	0.0	Populus trichocarpa hypothetical protein (POPTR_0001s07510g) mRNA, complete cds	Q84L33	338	1e-108	Ubiquitin receptor RAD23b	SPBC2D10.12	135	4e-34	COG5272	pfam09280	XPC-binding	XPC-binding domain. Members of this family adopt a structure consisting of four alpha helices, arranged in an array. They bind specifically and directly to the xeroderma pigmentosum group C protein (XPC) to initiate nucleotide excision repair.	GO:0006289|nucleotide-excision repair;GO:0043161|proteasome-mediated ubiquitin-dependent protein catabolic process;	GO:0005737|cytoplasm;GO:0005634|nucleus;	GO:0003684|damaged DNA binding;GO:0031593|polyubiquitin binding;GO:0070628|proteasome binding;	K10839	RAD23, HR23; UV excision repair protein RAD23
Potri.001G038100.v3.0	1600	2385	2216	1848.69892545687	1815	1600	1664	0.9746513010689892	-0.0370419336643654	0.522954664846565	0.655949275431575	down	no	Potri.001G038100	protein_coding	chrChr01:2694612-2698229:-	gi|118488403|gb|ABK96018.1|	1710	0.0	unknown [Populus trichocarpa]	gi|566147752|ref|XM_002297657.2|	1417	0.0	Populus trichocarpa TMS membrane family protein (POPTR_0001s07520g) mRNA, complete cds	A7S4N4	135	3e-33	Probable serine incorporator	.	.	.	.	pfam03348	Serinc	Serine incorporator (Serinc). This is a family of eukaryotic membrane proteins which incorporate serine into membranes and facilitate the synthesis of the serine-derived lipids phosphatidylserine and sphingolipid. Members of this family contain 11 transmembrane domains and form intracellular complexes with key enzymes involved in serine and sphingolipid biosynthesis.	GO:0008654|phospholipid biosynthetic process;	GO:0005789|endoplasmic reticulum membrane;GO:0016021|integral component of membrane;	GO:0015194|L-serine transmembrane transporter activity;	.	.
Potri.001G038200.v3.0	1	5	2	2.36631896094201	4	1	2	0.9036453389506767	-0.146171437438409	0.901471693063406	0.940494966049705	down	no	Potri.001G038200	protein_coding	chrChr01:2701074-2702136:+	gi|566147762|ref|XP_006368668.1|	266	1e-25	hypothetical protein POPTR_0001s07570g [Populus trichocarpa]	gi|566147754|ref|XM_002299126.2|	497	0.0	Populus trichocarpa hypothetical protein (POPTR_0001s07530g) mRNA, complete cds	.	.	.	.	.	.	.	.	pfam04734	Ceramidase_alk	Neutral/alkaline non-lysosomal ceramidase. This family represents a group of neutral/alkaline ceramidases found in both bacteria and eukaryotes.	.	.	.	.	.
Potri.001G038400.v3.0	2	0	3	0.977940219442118	0	0	1	3.8813071732798976	1.9565426149917	0.336879728221296	NA	up	no	Potri.001G038400	protein_coding	chrChr01:2713137-2713441:+	gi|743874185|ref|XP_011034600.1|	403	1e-48	PREDICTED: uncharacterized protein LOC105132679 [Populus euphratica]	gi|566147754|ref|XM_002299126.2|	290	2e-149	Populus trichocarpa hypothetical protein (POPTR_0001s07530g) mRNA, complete cds	.	.	.	.	.	.	.	.	pfam04734	Ceramidase_alk	Neutral/alkaline non-lysosomal ceramidase. This family represents a group of neutral/alkaline ceramidases found in both bacteria and eukaryotes.	.	.	.	.	.
Potri.001G039800.v3.0	0	2	3	18.0288166367368	34	26	34	0.042294290120054576	-4.56339328225716	9.83737670250685e-10	9.03821592253901e-09	down	yes	Potri.001G039800	protein_coding	chrChr01:2873456-2874345:-	gi|566147766|ref|XP_006368670.1|	1427	0.0	putative wall-associated kinase family protein [Populus trichocarpa]	gi|566147765|ref|XM_006368608.1|	878	0.0	Populus trichocarpa putative wall-associated kinase family protein (POPTR_0001s07590g) mRNA, complete cds	Q9SA25	145	2e-37	Wall-associated receptor kinase-like 8	.	.	.	.	pfam13947	GUB_WAK_bind	Wall-associated receptor kinase galacturonan-binding. This cysteine-rich GUB_WAK_bind domain is the extracellular part of this serine/threonine kinase that binds to the cell-wall pectins.	GO:0007166|cell surface receptor signaling pathway;	GO:0016021|integral component of membrane;GO:0005886|plasma membrane;	GO:0005524|ATP binding;GO:0005509|calcium ion binding;GO:0030247|polysaccharide binding;GO:0004674|protein serine/threonine kinase activity;	.	.
Potri.001G040100.v3.0	243	323	317	387.590255822452	525	459	414	0.5076638493604736	-0.978054565182789	4.83415145554927e-23	1.18573443047017e-21	down	no	Potri.001G040100	protein_coding	chrChr01:2894774-2897360:-	gi|566146966|ref|XP_006368482.1|	1631	0.0	hypothetical protein POPTR_0001s03250g [Populus trichocarpa]	gi|566146965|ref|XM_006368420.1|	1018	0.0	Populus trichocarpa hypothetical protein (POPTR_0001s03250g) mRNA, complete cds	.	.	.	.	.	.	.	.	pfam03435	Saccharop_dh	Saccharopine dehydrogenase. This family comprised of three structural domains that can not be separated in the linear sequence. In some organisms this enzyme is found as a bifunctional polypeptide with lysine ketoglutarate reductase. The saccharopine dehydrogenase can also function as a saccharopine reductase.	.	.	.	.	.
Potri.001G040200.v3.0	57	115	90	48.9050530828708	33	13	15	3.4399586637940778	1.78239122891063	9.94604122857547e-09	8.09014905742191e-08	up	yes	Potri.001G040200	protein_coding	chrChr01:2899277-2900091:-	gi|566146968|ref|XP_006368483.1|	232	1e-21	hypothetical protein POPTR_0001s03260g [Populus trichocarpa]	gi|118482130|gb|EF144778.1|	709	0.0	Populus trichocarpa clone WS01118_C23 unknown mRNA	P43390	61.6	3e-11	Metallothionein-like protein type 2	.	.	.	.	pfam01439	Metallothio_2	Metallothionein. Members of this family are metallothioneins. These proteins are cysteine rich proteins that bind to heavy metals. Members of this family appear to be closest to Class II metallothioneins, seed pfam00131.	.	.	GO:0046872|metal ion binding;	.	.
Potri.001G040300.v3.0	0	1	0	0.131220652551852	0	0	0	1.572484272103085	0.65304558742421	0.872848269215045	NA	up	no	Potri.001G040300	protein_coding	chrChr01:2907520-2908115:+	gi|743874185|ref|XP_011034600.1|	403	3e-47	PREDICTED: uncharacterized protein LOC105132679 [Populus euphratica]	gi|743874188|ref|XM_011036299.1|	338	7e-176	PREDICTED: Populus euphratica uncharacterized LOC105132679 (LOC105132679), transcript variant X2, mRNA	.	.	.	.	.	.	.	.	pfam04734	Ceramidase_alk	Neutral/alkaline non-lysosomal ceramidase. This family represents a group of neutral/alkaline ceramidases found in both bacteria and eukaryotes.	.	.	.	.	.
Potri.001G041200.v3.0	2	1	2	13.8278211235029	33	22	17	0.056721789710766385	-4.13995313593297	8.03820074866272e-08	5.8387179337017e-07	down	yes	Potri.001G041200	protein_coding	chrChr01:2996152-2998748:-	gi|566146966|ref|XP_006368482.1|	1476	0.0	hypothetical protein POPTR_0001s03250g [Populus trichocarpa]	gi|566163349|ref|XM_006385877.1|	785	0.0	Populus trichocarpa hypothetical protein (POPTR_0003s18370g) mRNA, complete cds	.	.	.	.	.	.	.	.	pfam08546	ApbA_C	Ketopantoate reductase PanE/ApbA C terminal. This is a family of 2-dehydropantoate 2-reductases also known as ketopantoate reductases, EC:1.1.1.169. The reaction catalysed by this enzyme is: (R)-pantoate + NADP(+) <=> 2-dehydropantoate + NADPH. AbpA catalyses the NADPH reduction of ketopantoic acid to pantoic acid in the alternative pyrimidine biosynthetic (APB) pathway. ApbA and PanE are allelic…	.	.	.	.	.
Potri.001G041300.v3.0	0	0	1	1.57857947742522	4	3	1	0.11066073076353151	-3.17578473892511	0.0643193768665959	0.131740785394644	down	no	Potri.001G041300	protein_coding	chrChr01:3001200-3002000:-	gi|566147784|ref|XP_006368678.1|	221	1e-20	hypothetical protein POPTR_0001s07670g [Populus trichocarpa]	gi|566147783|ref|XM_006368616.1|	544	0.0	Populus trichocarpa hypothetical protein (POPTR_0001s07670g) mRNA, complete cds	P43390	61.6	2e-11	Metallothionein-like protein type 2	.	.	.	.	pfam01439	Metallothio_2	Metallothionein. Members of this family are metallothioneins. These proteins are cysteine rich proteins that bind to heavy metals. Members of this family appear to be closest to Class II metallothioneins, seed pfam00131.	.	.	GO:0046872|metal ion binding;	.	.
Potri.001G041400.v3.0	6	6	4	2.94990820128513	2	1	0	4.4330522005834485	2.1483003507909	0.0791350661589345	0.156402586645393	up	no	Potri.001G041400	protein_coding	chrChr01:3010398-3015624:+	gi|224057180|ref|XP_002299159.1|	2203	0.0	hypothetical protein POPTR_0001s03290g [Populus trichocarpa]	gi|743874156|ref|XM_011036293.1|	1590	0.0	PREDICTED: Populus euphratica tubby-like protein 8 (LOC105132674), mRNA	Q9S9M8	436	2e-146	Tubby-like protein 8	.	.	.	.	pfam01167	Tub	Tub family.	.	.	GO:0035091|phosphatidylinositol binding;	.	.
Potri.001G041500.v3.0	13	14	21	10.2365819383572	7	4	6	2.2794383451594356	1.18867838734013	0.0459448079233519	0.0999623074946154	up	no	Potri.001G041500	protein_coding	chrChr01:3019091-3023485:-	gi|566146973|ref|XP_002297679.2|	1278	4e-170	hypothetical protein POPTR_0001s03300g [Populus trichocarpa]	gi|566146972|ref|XM_002297643.2|	1099	0.0	Populus trichocarpa hypothetical protein (POPTR_0001s03300g) mRNA, complete cds	Q94AN4	266	4e-82	AP2-like ethylene-responsive transcription factor At1g16060	.	.	.	.	pfam00847	AP2	AP2 domain. This 60 amino acid residue domain can bind to DNA and is found in transcription factor proteins.	GO:0009873|ethylene-activated signaling pathway;GO:0007275|multicellular organismal development;GO:0010187|negative regulation of seed germination;GO:1901959|positive regulation of cutin biosynthetic process;GO:0045723|positive regulation of fatty acid biosynthetic process;GO:0040008|regulation of growth;GO:0009737|response to abscisic acid;GO:0009651|response to salt stress;GO:0009414|response t…	GO:0005634|nucleus;	GO:0003677|DNA binding;GO:0000981|RNA polymerase II transcription factor activity, sequence-specific DNA binding;GO:0003700|transcription factor activity, sequence-specific DNA binding;	K09285	OVM, ANT; AP2-like factor, ANT lineage
Potri.001G041600.v3.0	113	129	138	101.367972420866	95	79	70	1.2591501006886228	0.332450274011168	0.0724712427957876	0.145380525339837	up	no	Potri.001G041600	protein_coding	chrChr01:3028192-3033387:+	gi|566146975|ref|XP_002299158.2|	2335	0.0	integral membrane transporter family protein [Populus trichocarpa]	gi|566146974|ref|XM_002299122.2|	1982	0.0	Populus trichocarpa integral membrane transporter family protein (POPTR_0001s03310g) mRNA, complete cds	Q9SQN2	587	0.0	Probable folate-biopterin transporter 3	.	.	.	.	pfam03092	BT1	BT1 family. Members of this family are transmembrane proteins. Several are Leishmania putative proteins that are thought to be pteridine transporters. One such protein, previously termed (and is still annotated as) ORFG, was shown to encode a biopterin transport protein using null mutants, thus being subsequently renamed BT1. The significant similarity of ORFG/BT1 to Trypanosoma brucei ESAG10 (a …	GO:0006810|transport;	GO:0016021|integral component of membrane;	.	.	.
Potri.001G041700.v3.0	105	180	160	85.9934879576239	49	22	44	3.08838297836015	1.62685166669976	2.88613320536607e-12	3.41646494759384e-11	up	yes	Potri.001G041700	protein_coding	chrChr01:3033316-3035921:-	gi|224053042|ref|XP_002297678.1|	2381	0.0	aspartyl protease family protein [Populus trichocarpa]	gi|566146976|ref|XM_002297642.2|	1954	0.0	Populus trichocarpa aspartyl protease family protein (POPTR_0001s03320g) mRNA, complete cds	Q8S9J6	276	8e-83	Aspartyl protease family protein At5g10770	.	.	.	.	pfam14541	TAXi_C	Xylanase inhibitor C-terminal. The N- and C-termini of the members of this family are jointly necessary for creating the catalytic pocket necessary for cleaving xylasnase. Phytopathogens produce xylanase that destroys plant cells, so its destruction through proteolysis is vital for plant-survival.	GO:0030163|protein catabolic process;GO:0006508|proteolysis;	GO:0031225|anchored component of membrane;GO:0005886|plasma membrane;	GO:0004190|aspartic-type endopeptidase activity;	.	.
Potri.001G041800.v3.0	696	916	926	829.974010416251	997	771	715	0.8241706298740225	-0.278985042200854	0.000297004329862193	0.00120246496983213	down	no	Potri.001G041800	protein_coding	chrChr01:3047540-3053345:+	gi|224057176|ref|XP_002299157.1|	2708	0.0	hypothetical protein POPTR_0001s03330g [Populus trichocarpa]	gi|566146977|ref|XM_002299121.2|	2294	0.0	Populus trichocarpa hypothetical protein (POPTR_0001s03330g) mRNA, complete cds	Q6K678	73.9	4e-18	Protein HEADING DATE REPRESSOR 1	.	.	.	.	pfam14897	EpsG	EpsG family. This family of proteins are related to the EpsG protein from B. subtilis. These proteins are likely glycosyl transferases belonging to the membrane protein GT-C clan.	GO:0030163|protein catabolic process;GO:0006508|proteolysis;	GO:0031225|anchored component of membrane;GO:0005886|plasma membrane;	GO:0004190|aspartic-type endopeptidase activity;	.	.
Potri.001G041900.v3.0	13	34	28	21.0404179310584	21	16	19	1.0545002589856258	0.0765594494580455	0.850055392427357	0.906898925098207	up	no	Potri.001G041900	protein_coding	chrChr01:3051911-3055141:-	gi|743874135|ref|XP_011034587.1|	910	2e-118	PREDICTED: uncharacterized protein LOC105132670 isoform X2 [Populus euphratica]	gi|566146978|ref|XM_002297641.2|	945	0.0	Populus trichocarpa hypothetical protein (POPTR_0001s03340g) mRNA, complete cds	Q6K678	197	2e-58	Protein HEADING DATE REPRESSOR 1	.	.	.	.	pfam15619	Lebercilin	Ciliary protein causing Leber congenital amaurosis disease. Lebercilin is a family of eukaryotic ciliary proteins. Mutations in the gene, LCA5, are implicated in the disease Leber congenital amaurosis. In photoreceptors, lebercilin is uniquely localized at the cilium that bridges the inner and outer segments. Lebercilin functions as an integral element of selective protein transport through photo…	GO:0030163|protein catabolic process;GO:0006508|proteolysis;	GO:0031225|anchored component of membrane;GO:0005886|plasma membrane;	GO:0004190|aspartic-type endopeptidase activity;	.	.
Potri.001G042000.v3.0	9	13	9	9.5354417064155	11	6	10	0.9243774260682213	-0.113446066255645	0.846233344833789	0.904364579970851	down	no	Potri.001G042000	protein_coding	chrChr01:3057121-3062298:-	gi|224053038|ref|XP_002297676.1|	4063	0.0	hypothetical protein POPTR_0001s03350g [Populus trichocarpa]	gi|566146979|ref|XM_002297640.2|	2621	0.0	Populus trichocarpa hypothetical protein (POPTR_0001s03350g) mRNA, complete cds	.	.	.	.	.	.	.	.	pfam03154	Atrophin-1	Atrophin-1 family. Atrophin-1 is the protein product of the dentatorubral-pallidoluysian atrophy (DRPLA) gene. DRPLA OMIM:125370 is a progressive neurodegenerative disorder. It is caused by the expansion of a CAG repeat in the DRPLA gene on chromosome 12p. This results in an extended polyglutamine region in atrophin-1, that is thought to confer toxicity to the protein, possibly through altering i…	.	.	.	.	.
Potri.001G042400.v3.0	20	27	28	24.319611306003	27	21	24	0.8359153949873419	-0.25857116383592	0.477514674628902	0.615950626075945	down	no	Potri.001G042400	protein_coding	chrChr01:3089433-3090852:-	gi|566146986|ref|XP_006368487.1|	1936	0.0	hypothetical protein POPTR_0001s03390g [Populus trichocarpa]	gi|156119659|gb|AC208490.1|	737	0.0	Populus trichocarpa clone JGIACSB261-L10, complete sequence	Q9FZ36	134	1e-32	Mitogen-activated protein kinase kinase kinase 2	.	.	.	.	pfam00069	Pkinase	Protein kinase domain.	GO:0043622|cortical microtubule organization;	GO:0005737|cytoplasm;GO:0005874|microtubule;	GO:0005524|ATP binding;GO:0004709|MAP kinase kinase kinase activity;GO:0004702|receptor signaling protein serine/threonine kinase activity;	.	.
Potri.001G042500.v3.0	3	0	0	0.730507986149725	0	1	0	2.585240907554063	1.37029872539105	0.567342338114034	NA	up	no	Potri.001G042500	protein_coding	chrChr01:3094729-3097913:+	gi|743874089|ref|XP_011034572.1|	4130	0.0	PREDICTED: putative leucine-rich repeat receptor-like serine/threonine-protein kinase At2g24130 isoform X1 [Populus euphratica]	gi|566146987|ref|XM_006368426.1|	2802	0.0	Populus trichocarpa hypothetical protein (POPTR_0001s03400g) mRNA, complete cds	Q9ZUI0	702	0.0	Putative leucine-rich repeat receptor-like serine/threonine-protein kinase At2g24130	SP1732_1	85.9	5e-17	COG0515	pfam00069	Pkinase	Protein kinase domain.	.	GO:0016021|integral component of membrane;GO:0005886|plasma membrane;	GO:0005524|ATP binding;GO:0004674|protein serine/threonine kinase activity;	.	.
Potri.001G042600.v3.0	3006	4882	4329	22112.4058187808	41296	34961	34223	0.08813065286662364	-3.50421229722173	0	0	down	yes	Potri.001G042600	protein_coding	chrChr01:3098600-3100784:-	gi|566146990|ref|XP_006368489.1|	3052	0.0	heat shock protein 70 cognate [Populus trichocarpa]	gi|156119659|gb|AC208490.1|	2185	0.0	Populus trichocarpa clone JGIACSB261-L10, complete sequence	P09189	1071	0.0	Heat shock cognate 70 kDa protein	.	.	.	.	pfam00012	HSP70	Hsp70 protein. Hsp70 chaperones help to fold many proteins. Hsp70 assisted folding involves repeated cycles of substrate binding and release. Hsp70 activity is ATP dependent. Hsp70 proteins are made up of two regions: the amino terminus is the ATPase domain and the carboxyl terminus is the substrate binding region.	.	.	GO:0005524|ATP binding;	.	.
Potri.001G042700.v3.0	277	501	382	5598.26805075912	11135	9229	9163	0.0312793149157123	-4.99864727490849	0	0	down	yes	Potri.001G042700	protein_coding	chrChr01:3102549-3104642:+	gi|566146992|ref|XP_006368490.1|	3108	0.0	heat shock protein 70 cognate [Populus trichocarpa]	gi|566146991|ref|XM_006368428.1|	2094	0.0	Populus trichocarpa heat shock protein 70 cognate (POPTR_0001s03420g) mRNA, complete cds	P26413	1077	0.0	Heat shock 70 kDa protein	SPAC13G7.02c	910	0.0	COG0443	pfam00012	HSP70	Hsp70 protein. Hsp70 chaperones help to fold many proteins. Hsp70 assisted folding involves repeated cycles of substrate binding and release. Hsp70 activity is ATP dependent. Hsp70 proteins are made up of two regions: the amino terminus is the ATPase domain and the carboxyl terminus is the substrate binding region.	.	.	GO:0005524|ATP binding;	.	.
Potri.001G042800.v3.0	12	9	9	6.62812509287475	4	3	4	2.241342129304668	1.16436288560753	0.114940655393631	0.210630513902316	up	no	Potri.001G042800	protein_coding	chrChr01:3107035-3107680:+	gi|566146994|ref|XP_006368491.1|	581	7e-74	hypothetical protein POPTR_0001s03430g [Populus trichocarpa]	gi|566146993|ref|XM_006368429.1|	511	0.0	Populus trichocarpa hypothetical protein (POPTR_0001s03430g) mRNA, complete cds	.	.	.	.	.	.	.	.	pfam02322	Cyto_ox_2	Cytochrome oxidase subunit II. This Family consists of cytochrome bd type terminal oxidases that catalyses Quinol dependent, Na+ independent oxygen uptake. Members of this family are integral membrane proteins andi contain a protohaem IX centre B558. One member of the family is implicated in having an important role in micro-aerobic nitrogen fixation in the enteric bacterium Klebsiella pneumoniae.	.	.	.	.	.
Potri.001G042900.v3.0	159	218	188	153.880171324513	123	120	136	1.1920695011598357	0.253468351618519	0.101167541799895	0.190108138278105	up	no	Potri.001G042900	protein_coding	chrChr01:3107642-3112488:-	gi|566146996|ref|XP_006368492.1|	2313	0.0	transferase family protein [Populus trichocarpa]	gi|114158745|gb|AC185363.2|	1769	0.0	Populus trichocarpa clone Pop1-63B19, complete sequence	Q8GSM7	749	0.0	Shikimate O-hydroxycinnamoyltransferase	.	.	.	.	pfam02458	Transferase	Transferase family. This family includes a number of transferase enzymes. These include anthranilate N-hydroxycinnamoyl/benzoyltransferase that catalyses the first committed reaction of phytoalexin biosynthesis. Deacetylvindoline 4-O-acetyltransferase EC:2.3.1.107 catalyses the last step in vindoline biosynthesis is also a member of this family. The motif HXXXD is probably part of the active site…	.	.	GO:0047172|shikimate O-hydroxycinnamoyltransferase activity;	.	.
Potri.001G043000.v3.0	1175	1504	1371	1335.2546782435	1449	1277	1259	0.8176571177085061	-0.290432115152212	1.60269307022416e-06	9.8211073186314e-06	down	no	Potri.001G043000	protein_coding	chrChr01:3124224-3131560:+	gi|566147000|ref|XP_006368493.1|	1942	0.0	hypothetical protein POPTR_0001s03460g [Populus trichocarpa]	gi|566146999|ref|XM_006368431.1|	1359	0.0	Populus trichocarpa hypothetical protein (POPTR_0001s03460g) mRNA, complete cds	Q9SZ53	548	0.0	Probable protein phosphatase 2C 60	SPCC1223.11	250	5e-75	COG0631	pfam00481	PP2C	Protein phosphatase 2C. Protein phosphatase 2C is a Mn++ or Mg++ dependent protein serine/threonine phosphatase.	.	GO:0005886|plasma membrane;	GO:0046872|metal ion binding;GO:0004722|protein serine/threonine phosphatase activity;	K17499	PPM1G, PP2CG; protein phosphatase 1G [EC:3.1.3.16]
Potri.001G043100.v3.0	2186	3033	2861	1769.35996944457	1238	952	955	2.065620528092422	1.0465752433013	3.15822421241102e-73	3.0873651455362e-71	up	yes	Potri.001G043100	protein_coding	chrChr01:3133171-3135092:+	gi|566147002|ref|XP_006368494.1|	466	8e-52	DNAJ heat shock N-terminal domain-containing family protein [Populus trichocarpa]	gi|114158745|gb|AC185363.2|	1202	0.0	Populus trichocarpa clone Pop1-63B19, complete sequence	Q9SAG8	99.4	1e-22	Chaperone protein dnaJ 8, chloroplastic	MG200_1	54.7	3e-08	COG2214	pfam00226	DnaJ	DnaJ domain. DnaJ domains (J-domains) are associated with hsp70 heat-shock system and it is thought that this domain mediates the interaction. DnaJ-domain is therefore part of a chaperone (protein folding) system. The T-antigens, although not in Prosite are confirmed as DnaJ containing domains from literature.	GO:0009416|response to light stimulus;	GO:0009507|chloroplast;GO:0009570|chloroplast stroma;GO:0005634|nucleus;	.	.	.
Potri.001G043200.v3.0	182	278	232	192.407122982792	213	140	144	1.1204975458903121	0.164139489066286	0.249879718418491	0.383967789096559	up	no	Potri.001G043200	protein_coding	chrChr01:3136517-3141179:+	gi|743874052|ref|XP_011034560.1|	1975	0.0	PREDICTED: magnesium transporter MRS2-1 isoform X1 [Populus euphratica]	gi|566147005|ref|XM_006368434.1|	1448	0.0	Populus trichocarpa magnesium transporter CorA-like family protein (POPTR_0001s03480g) mRNA, complete cds	Q9S9N4	637	0.0	Magnesium transporter MRS2-1	.	.	.	.	pfam01544	CorA	CorA-like Mg2+ transporter protein. The CorA transport system is the primary Mg2+ influx system of Salmonella typhimurium and Escherichia coli. CorA is virtually ubiquitous in the Bacteria and Archaea. There are also eukaryotic relatives of this protein. The family includes the MRS2 protein from yeast that is thought to be an RNA splicing protein. However its membership of this family suggests th…	GO:0015693|magnesium ion transport;	GO:0016021|integral component of membrane;GO:0005773|vacuole;	GO:0015095|magnesium ion transmembrane transporter activity;	K16075	MRS2, MFM1; magnesium transporter
Potri.001G043300.v3.0	41	50	46	33.9524751188557	36	19	20	1.486721644611938	0.572134560282574	0.0759674620312372	0.151164565639212	up	no	Potri.001G043300	protein_coding	chrChr01:3141287-3145737:-	gi|224072739|ref|XP_002303857.1|	351	4e-39	hypothetical protein POPTR_0003s18170g [Populus trichocarpa]	gi|743874048|ref|XR_843617.1|	555	0.0	PREDICTED: Populus euphratica uncharacterized LOC105132654 (LOC105132654), ncRNA	.	.	.	.	.	.	.	.	pfam05987	DUF898	Bacterial protein of unknown function (DUF898). This family consists of several bacterial proteins of unknown function. Some of the family members are described as putative membrane proteins.	.	.	.	.	.
Potri.001G043400.v3.0	65	96	92	60.8995480831642	50	35	44	1.5711392813784444	0.651811081107618	0.00617274443035028	0.0179202903370526	up	no	Potri.001G043400	protein_coding	chrChr01:3145852-3149656:+	gi|566147010|ref|XP_006368498.1|	713	8e-91	hypothetical protein POPTR_0001s03500g [Populus trichocarpa]	gi|566147009|ref|XM_006368436.1|	819	0.0	Populus trichocarpa hypothetical protein (POPTR_0001s03500g) mRNA, complete cds	F1SRI0	143	1e-39	Trafficking protein particle complex subunit 2	SPBC11G11.04	138	2e-38	COG5603	pfam04628	Sedlin_N	Sedlin, N-terminal conserved region. Mutations in this protein are associated with the X-linked spondyloepiphyseal dysplasia tarda syndrome (OMIM:313400). This family represents an N-terminal conserved region.	GO:0006888|ER to Golgi vesicle-mediated transport;GO:0006351|transcription, DNA-templated;	GO:0005783|endoplasmic reticulum;GO:0005794|Golgi apparatus;GO:0005634|nucleus;GO:0048471|perinuclear region of cytoplasm;	.	.	.
Potri.001G043500.v3.0	29	38	34	33.3374932318862	32	32	35	0.8166389197942151	-0.292229768989634	0.351604719811151	0.49490495223222	down	no	Potri.001G043500	protein_coding	chrChr01:3150482-3153589:+	gi|566147012|ref|XP_006368499.1|	2803	0.0	hypothetical protein POPTR_0001s03510g [Populus trichocarpa]	gi|114158745|gb|AC185363.2|	2192	0.0	Populus trichocarpa clone Pop1-63B19, complete sequence	Q9SAH2	569	0.0	Pentatricopeptide repeat-containing protein At1g80880, mitochondrial	.	.	.	.	pfam13041	PPR_2	PPR repeat family. This repeat has no known function. It is about 35 amino acids long and is found in up to 18 copies in some proteins. The family appears to be greatly expanded in plants and fungi. The repeat has been called PPR.	.	GO:0005739|mitochondrion;	.	.	.
Potri.001G043600.v3.0	27	27	27	21.7976695227416	17	23	12	1.261443885607276	0.335076030526095	0.404243593072995	0.547056658071046	up	no	Potri.001G043600	protein_coding	chrChr01:3153619-3155889:+	gi|566147014|ref|XP_006368500.1|	839	1e-109	hypothetical protein POPTR_0001s03520g [Populus trichocarpa]	gi|566147013|ref|XM_006368438.1|	708	0.0	Populus trichocarpa hypothetical protein (POPTR_0001s03520g) mRNA, complete cds	Q39131	120	5e-31	Lamin-like protein	.	.	.	.	pfam02298	Cu_bind_like	Plastocyanin-like domain. This family represents a domain found in flowering plants related to the copper binding protein plastocyanin. Some members of this family may not bind copper due to the lack of key residues.	.	GO:0031225|anchored component of membrane;GO:0046658|anchored component of plasma membrane;GO:0005886|plasma membrane;GO:0005773|vacuole;	GO:0009055|electron carrier activity;	.	.
Potri.001G043800.v3.0	24	16	13	15.5700828006736	9	15	15	1.1119837561616597	0.15313571335262	0.757917234836649	0.844283306017222	up	no	Potri.001G043800	protein_coding	chrChr01:3166228-3170084:-	gi|566147018|ref|XP_006368502.1|	4191	0.0	hypothetical protein POPTR_0001s03540g [Populus trichocarpa]	gi|566147017|ref|XM_006368440.1|	2502	0.0	Populus trichocarpa hypothetical protein (POPTR_0001s03540g) mRNA, complete cds	Q9C9H7	251	5e-69	Receptor-like protein 12	alr0124_1	88.2	2e-17	COG4886	pfam08263	LRRNT_2	Leucine rich repeat N-terminal domain. Leucine Rich Repeats pfam00560 are short sequence motifs present in a number of proteins with diverse functions and cellular locations. Leucine Rich Repeats are often flanked by cysteine rich domains. This domain is often found at the N-terminus of tandem leucine rich repeats.	.	GO:0016021|integral component of membrane;GO:0005886|plasma membrane;	.	.	.
Potri.001G043900.v3.0	4	6	6	3.96111702907063	5	1	3	1.4416911076822725	0.527762090270831	0.56596909712837	0.693316748286678	up	no	Potri.001G043900	protein_coding	chrChr01:3172345-3176133:+	gi|566147020|ref|XP_006368503.1|	3571	0.0	cyclic nucleotide gated channel 7 family protein [Populus trichocarpa]	gi|566147019|ref|XM_006368441.1|	2238	0.0	Populus trichocarpa cyclic nucleotide gated channel 7 family protein (POPTR_0001s03550g) mRNA, complete cds	Q9FXH6	967	0.0	Putative cyclic nucleotide-gated ion channel 8	.	.	.	.	pfam00520	Ion_trans	Ion transport protein. This family contains Sodium, Potassium, Calcium ion channels. This family is 6 transmembrane helices in which the last two helices flank a loop which determines ion selectivity. In some sub-families (e.g. Na channels) the domain is repeated four times, whereas in others (e.g. K channels) the protein forms as a tetramer in the membrane. A bacterial structure of the protein i…	GO:0009860|pollen tube growth;GO:0042391|regulation of membrane potential;	GO:0005887|integral component of plasma membrane;	GO:0030552|cAMP binding;GO:0030553|cGMP binding;GO:0005249|voltage-gated potassium channel activity;	K05391	CNGF; cyclic nucleotide gated channel, other eukaryote
Potri.001G044000.v3.0	1147	1503	1347	1300.66482586266	1343	1284	1209	0.8364527085789633	-0.257644119509908	5.36631914214638e-05	0.000252472449244524	down	no	Potri.001G044000	protein_coding	chrChr01:3176659-3183000:-	gi|566147022|ref|XP_006368504.1|	1388	0.0	hypothetical protein POPTR_0001s03560g [Populus trichocarpa]	gi|566147021|ref|XM_006368442.1|	1599	0.0	Populus trichocarpa hypothetical protein (POPTR_0001s03560g) mRNA, complete cds	Q8H0W0	388	2e-129	Protein LOW PSII ACCUMULATION 3, chloroplastic	.	.	.	.	pfam09353	DUF1995	Domain of unknown function (DUF1995). This family of proteins are functionally uncharacterized.	GO:0010207|photosystem II assembly;GO:0009735|response to cytokinin;	GO:0009507|chloroplast;GO:0009570|chloroplast stroma;GO:0009535|chloroplast thylakoid membrane;GO:0009571|proplastid stroma;	.	.	.
Potri.001G044200.v3.0	28	38	32	29.082272539335	28	27	24	0.9957594382173149	-0.00613084577640105	0.985323762309502	0.991482957859198	down	no	Potri.001G044200	protein_coding	chrChr01:3193397-3196624:+	gi|743873995|ref|XP_011034549.1|	851	1e-111	PREDICTED: phosphatidyl-N-methylethanolamine N-methyltransferase [Populus euphratica]	gi|743873994|ref|XM_011036247.1|	821	0.0	PREDICTED: Populus euphratica phosphatidyl-N-methylethanolamine N-methyltransferase (LOC105132641), mRNA	Q9SAH5	281	5e-93	Phosphatidyl-N-methylethanolamine N-methyltransferase	.	.	.	.	pfam04191	PEMT	Phospholipid methyltransferase. The S. cerevisiae phospholipid methyltransferase (EC:2.1.1.16) has a broad substrate specificity of unsaturated phospholipids.	GO:0006656|phosphatidylcholine biosynthetic process;GO:0008654|phospholipid biosynthetic process;	GO:0005789|endoplasmic reticulum membrane;GO:0016021|integral component of membrane;GO:0043231|intracellular membrane-bounded organelle;	GO:0080101|phosphatidyl-N-dimethylethanolamine N-methyltransferase activity;GO:0000773|phosphatidyl-N-methylethanolamine N-methyltransferase activity;	K00550	OPI3; methylene-fatty-acyl-phospholipid synthase [EC:2.1.1.16]
Potri.001G044300.v3.0	459	697	636	455.758296195501	366	360	317	1.3715653303256514	0.455823342195016	1.59315665881124e-06	9.76712211147609e-06	up	no	Potri.001G044300	protein_coding	chrChr01:3196560-3199706:-	gi|566147034|ref|XP_006368509.1|	2474	0.0	hypothetical protein POPTR_0001s03600g [Populus trichocarpa]	gi|566147033|ref|XM_006368447.1|	1622	0.0	Populus trichocarpa hypothetical protein (POPTR_0001s03600g) mRNA, complete cds	Q9S9N6	640	0.0	Photosynthetic NDH subunit of subcomplex B 1, chloroplastic	alr5168	97.1	5e-21	COG0859	pfam01075	Glyco_transf_9	Glycosyltransferase family 9 (heptosyltransferase). Members of this family belong to glycosyltransferase family 9. Lipopolysaccharide is a major component of the outer leaflet of the outer membrane in Gram-negative bacteria. It is composed of three domains; lipid A, Core oligosaccharide and the O-antigen. All of these enzymes transfer heptose to the lipopolysaccharide core.	GO:0009773|photosynthetic electron transport in photosystem I;GO:0006810|transport;	GO:0009507|chloroplast;GO:0009534|chloroplast thylakoid;GO:0009535|chloroplast thylakoid membrane;GO:0010598|NAD(P)H dehydrogenase complex (plastoquinone);	.	.	.
Potri.001G044400.v3.0	21	16	14	14.5932516903892	16	7	14	1.139381672946969	0.188251105632975	0.705690803079085	0.805703128309481	up	no	Potri.001G044400	protein_coding	chrChr01:3203354-3207047:+	gi|802592291|ref|XP_012071504.1|	422	1e-44	PREDICTED: uncharacterized protein LOC105633512 [Jatropha curcas]	gi|566147035|ref|XM_006368448.1|	271	2e-138	Populus trichocarpa hypothetical protein (POPTR_0001s03610g) mRNA, complete cds	Q7VG78	89.0	8e-18	Probable GMP synthase [glutamine-hydrolyzing]	VC1672	77.8	5e-16	COG2818	pfam03352	Adenine_glyco	Methyladenine glycosylase. The DNA-3-methyladenine glycosylase I is constitutively expressed and is specific for the alkylated 3-methyladenine DNA.	GO:0006284|base-excision repair;GO:0006541|glutamine metabolic process;GO:0006177|GMP biosynthetic process;	.	GO:0005524|ATP binding;GO:0008725|DNA-3-methyladenine glycosylase activity;GO:0003922|GMP synthase (glutamine-hydrolyzing) activity;GO:0008080|N-acetyltransferase activity;GO:0016462|pyrophosphatase activity;	K03790	rimJ; ribosomal-protein-alanine N-acetyltransferase [EC:2.3.1.128]
Potri.001G044500.v3.0	62	78	82	59.0831587214944	57	46	40	1.2518002166253184	0.324004331054316	0.173307297952251	0.290494905925552	up	no	Potri.001G044500	protein_coding	chrChr01:3209312-3211607:-	gi|566147038|ref|XP_006368511.1|	1476	0.0	WRKY transcription factor 40 family protein [Populus trichocarpa]	gi|566147037|ref|XM_006368449.1|	1280	0.0	Populus trichocarpa WRKY transcription factor 40 family protein (POPTR_0001s03620g) mRNA, complete cds	Q9SAH7	293	8e-94	Probable WRKY transcription factor 40	.	.	.	.	pfam03106	WRKY	WRKY DNA -binding domain.	GO:0042742|defense response to bacterium;GO:0050832|defense response to fungus;GO:0045892|negative regulation of transcription, DNA-templated;GO:0031347|regulation of defense response;GO:0010200|response to chitin;GO:0002237|response to molecule of bacterial origin;GO:0009751|response to salicylic acid;GO:0009611|response to wounding;GO:0006351|transcription, DNA-templated;	GO:0005634|nucleus;	GO:0043565|sequence-specific DNA binding;GO:0003700|transcription factor activity, sequence-specific DNA binding;GO:0044212|transcription regulatory region DNA binding;	.	.
Potri.001G044700.v3.0	66	83	109	81.1430370388365	94	65	76	0.8831056211270936	-0.179342097598567	0.400182069290907	0.542954202520817	down	no	Potri.001G044700	protein_coding	chrChr01:3224511-3228828:-	gi|566147042|ref|XP_006368513.1|	1029	1e-136	adrenodoxin-like ferredoxin 2 family protein [Populus trichocarpa]	gi|566147041|ref|XM_006368451.1|	672	0.0	Populus trichocarpa adrenodoxin-like ferredoxin 2 family protein (POPTR_0001s03640g) mRNA, complete cds	Q8S904	244	4e-77	Adrenodoxin-like protein 2, mitochondrial	RC0261	135	4e-37	COG0633	pfam00111	Fer2	2Fe-2S iron-sulfur cluster binding domain.	GO:0055114|oxidation-reduction process;	GO:0005739|mitochondrion;	GO:0051537|2 iron, 2 sulfur cluster binding;GO:0009055|electron carrier activity;GO:0046872|metal ion binding;	.	.
Potri.001G044900.v3.0	35	73	51	41.7740874511474	39	31	32	1.2368743334773933	0.306698929838432	0.289644853800909	0.429364356478073	up	no	Potri.001G044900	protein_coding	chrChr01:3241458-3248804:+	gi|566147044|ref|XP_006368514.1|	2554	0.0	Metal transporter Nramp1 family protein [Populus trichocarpa]	gi|566147043|ref|XM_006368452.1|	1959	0.0	Populus trichocarpa Metal transporter Nramp1 family protein (POPTR_0001s03650g) mRNA, complete cds	Q9S9N8	746	0.0	Metal transporter Nramp6	lin1463	296	2e-91	COG1914	pfam01566	Nramp	Natural resistance-associated macrophage protein. The natural resistance-associated macrophage protein (NRAMP) family consists of Nramp1, Nramp2, and yeast proteins Smf1 and Smf2. The NRAMP family is a novel family of functional related proteins defined by a conserved hydrophobic core of ten transmembrane domains. This family of membrane proteins are divalent cation transporters. Nramp1 is an int…	GO:0070574|cadmium ion transmembrane transport;GO:0055072|iron ion homeostasis;	GO:0012505|endomembrane system;GO:0016021|integral component of membrane;	GO:0015086|cadmium ion transmembrane transporter activity;	.	.
Potri.001G045100.v3.0	0	1	1	0.437605535158193	1	0	0	1.411740912021141	0.497475344105296	0.852270776012881	NA	up	no	Potri.001G045100	protein_coding	chrChr01:3265577-3268269:-	gi|743873968|ref|XP_011034540.1|	1660	0.0	PREDICTED: cinnamoyl-CoA reductase 1-like isoform X2 [Populus euphratica]	gi|566147045|ref|XM_006368453.1|	1177	0.0	Populus trichocarpa hypothetical protein (POPTR_0001s03660g) mRNA, complete cds	Q9S9N9	483	2e-168	Cinnamoyl-CoA reductase 1	SA0317	103	8e-24	COG0451	pfam01370	Epimerase	NAD dependent epimerase/dehydratase family. This family of proteins utilize NAD as a cofactor. The proteins in this family use nucleotide-sugar substrates for a variety of chemical reactions.	GO:0007623|circadian rhythm;GO:0009809|lignin biosynthetic process;GO:0009409|response to cold;	GO:0005829|cytosol;	GO:0016621|cinnamoyl-CoA reductase activity;GO:0050662|coenzyme binding;	K09753	CCR; cinnamoyl-CoA reductase [EC:1.2.1.44]
Potri.001G045500.v3.0	0	0	0	0.36272128693848	1	0	1	0.22600397493858476	-2.14557994802675	0.472956393341662	NA	down	no	Potri.001G045500	protein_coding	chrChr01:3303344-3306131:-	gi|566149043|ref|XP_006368929.1|	1460	0.0	hypothetical protein POPTR_0001s14970g [Populus trichocarpa]	gi|566149042|ref|XM_006368867.1|	1047	0.0	Populus trichocarpa hypothetical protein (POPTR_0001s14970g) mRNA, complete cds	Q9S9N9	433	9e-148	Cinnamoyl-CoA reductase 1	mll1975	85.5	2e-17	COG0451	pfam01370	Epimerase	NAD dependent epimerase/dehydratase family. This family of proteins utilize NAD as a cofactor. The proteins in this family use nucleotide-sugar substrates for a variety of chemical reactions.	GO:0007623|circadian rhythm;GO:0009809|lignin biosynthetic process;GO:0009409|response to cold;	GO:0005829|cytosol;	GO:0016621|cinnamoyl-CoA reductase activity;GO:0050662|coenzyme binding;	K09753	CCR; cinnamoyl-CoA reductase [EC:1.2.1.44]
Potri.001G045800.v3.0	0	0	0	0.165610085593001	1	0	0	0.4145138568668721	-1.27050776421828	0.755524772818631	NA	down	no	Potri.001G045800	protein_coding	chrChr01:3337853-3343846:-	gi|817649538|gb|AKG06584.1|	1103	4e-149	cinnamoyl-CoA reductase 4 [Populus tomentosa]	gi|743873963|ref|XM_011036237.1|	720	0.0	PREDICTED: Populus euphratica cinnamoyl-CoA reductase 2-like (LOC105132634), transcript variant X1, mRNA	Q9S9N9	350	2e-118	Cinnamoyl-CoA reductase 1	SA0317	94.4	2e-21	COG0451	pfam01073	3Beta_HSD	3-beta hydroxysteroid dehydrogenase/isomerase family. The enzyme 3 beta-hydroxysteroid dehydrogenase/5-ene-4-ene isomerase (3 beta-HSD) catalyses the oxidation and isomerization of 5-ene-3 beta-hydroxypregnene and 5-ene-hydroxyandrostene steroid precursors into the corresponding 4-ene-ketosteroids necessary for the formation of all classes of steroid hormones.	GO:0007623|circadian rhythm;GO:0009809|lignin biosynthetic process;GO:0009409|response to cold;	GO:0005829|cytosol;	GO:0016621|cinnamoyl-CoA reductase activity;GO:0050662|coenzyme binding;	K09753	CCR; cinnamoyl-CoA reductase [EC:1.2.1.44]
Potri.001G045900.v3.0	1	0	1	0.320027110541649	0	0	0	3.088949461810743	1.6271162672778	0.60234226457372	NA	up	no	Potri.001G045900	protein_coding	chrChr01:3385607-3387126:-	gi|566147046|ref|XP_006368515.1|	1367	0.0	hypothetical protein POPTR_0001s03660g [Populus trichocarpa]	gi|743943563|ref|XM_011017988.1|	884	0.0	PREDICTED: Populus euphratica cinnamoyl-CoA reductase 1-like (LOC105119801), mRNA	Q9S9N9	415	2e-143	Cinnamoyl-CoA reductase 1	SA0317	101	7e-24	COG0451	pfam01370	Epimerase	NAD dependent epimerase/dehydratase family. This family of proteins utilize NAD as a cofactor. The proteins in this family use nucleotide-sugar substrates for a variety of chemical reactions.	GO:0007623|circadian rhythm;GO:0009809|lignin biosynthetic process;GO:0009409|response to cold;	GO:0005829|cytosol;	GO:0016621|cinnamoyl-CoA reductase activity;GO:0050662|coenzyme binding;	K09753	CCR; cinnamoyl-CoA reductase [EC:1.2.1.44]
Potri.001G046000.v3.0	0	1	0	0.131220652551852	0	0	0	1.572484272103085	0.65304558742421	0.872848269215045	NA	up	no	Potri.001G046000	protein_coding	chrChr01:3395071-3398496:-	gi|566149035|ref|XP_006368926.1|	2275	0.0	hypothetical protein POPTR_0001s14920g [Populus trichocarpa]	gi|566149034|ref|XM_006368864.1|	1778	0.0	Populus trichocarpa hypothetical protein (POPTR_0001s14920g) mRNA, complete cds	Q9SD53	186	4e-50	UPF0481 protein At3g47200	.	.	.	.	pfam03140	DUF247	Plant protein of unknown function. The function of the plant proteins constituting this family is unknown.	.	GO:0016021|integral component of membrane;GO:0005886|plasma membrane;	.	.	.
Potri.001G046100.v3.0	0	0	2	0.474300639591478	0	1	0	1.444071247664039	0.530141923745753	0.848027980769521	NA	up	no	Potri.001G046100	protein_coding	chrChr01:3412759-3415423:-	gi|224057545|ref|XP_002299260.1|	1724	0.0	hypothetical protein POPTR_0001s14910g [Populus trichocarpa]	gi|566149033|ref|XM_002299224.2|	1241	0.0	Populus trichocarpa hypothetical protein (POPTR_0001s14910g) mRNA, complete cds	Q9S9N9	513	2e-179	Cinnamoyl-CoA reductase 1	SA0317	110	4e-26	COG0451	pfam01370	Epimerase	NAD dependent epimerase/dehydratase family. This family of proteins utilize NAD as a cofactor. The proteins in this family use nucleotide-sugar substrates for a variety of chemical reactions.	GO:0007623|circadian rhythm;GO:0009809|lignin biosynthetic process;GO:0009409|response to cold;	GO:0005829|cytosol;	GO:0016621|cinnamoyl-CoA reductase activity;GO:0050662|coenzyme binding;	K09753	CCR; cinnamoyl-CoA reductase [EC:1.2.1.44]
Potri.001G046200.v3.0	1	1	0	0.503224011644958	0	1	0	1.5368231748149042	0.619951179672068	0.808696022548498	NA	up	no	Potri.001G046200	protein_coding	chrChr01:3427426-3427835:+	.	.	.	.	gi|743873960|ref|XM_011036236.1|	362	0.0	PREDICTED: Populus euphratica uncharacterized LOC105132632 (LOC105132632), transcript variant X4, mRNA	.	.	.	.	.	.	.	.	pfam04261	Dyp_perox	Dyp-type peroxidase family. This family of dye-decolourising peroxidases lack a typical heme-binding region.	.	.	.	.	.
Potri.001G046300.v3.0	6	10	4	4.05740410396761	2	3	1	2.6692320119092368	1.4164247112061	0.142615306566368	0.24936787304376	up	no	Potri.001G046300	protein_coding	chrChr01:3427848-3429155:-	gi|743873957|ref|XP_011034537.1|	307	3e-42	PREDICTED: uncharacterized protein LOC105132632 isoform X3 [Populus euphratica]	gi|566149027|ref|XM_002299225.2|	237	2e-119	Populus trichocarpa hypothetical protein (POPTR_0001s14880g) mRNA, complete cds	.	.	.	.	.	.	.	.	pfam06585	JHBP	Haemolymph juvenile hormone binding protein (JHBP). This family consists of several insect-specific haemolymph juvenile hormone binding proteins (JHBP). Juvenile hormone regulates embryogenesis, maintains the status quo of larval development and stimulates reproductive maturation in the adult insect. JH is transported from the sites of its synthesis to target tissues by a haemolymph carrier calle…	.	.	.	.	.
Potri.001G046400.v3.0	1	0	1	0.517138311887128	0	0	1	1.5711596181667093	0.651829755195931	0.797449415111413	NA	up	no	Potri.001G046400	protein_coding	chrChr01:3452737-3455521:-	gi|224057545|ref|XP_002299260.1|	1702	0.0	hypothetical protein POPTR_0001s14910g [Populus trichocarpa]	gi|566149033|ref|XM_002299224.2|	1061	0.0	Populus trichocarpa hypothetical protein (POPTR_0001s14910g) mRNA, complete cds	Q9S9N9	510	6e-180	Cinnamoyl-CoA reductase 1	SA0317	110	2e-26	COG0451	pfam01370	Epimerase	NAD dependent epimerase/dehydratase family. This family of proteins utilize NAD as a cofactor. The proteins in this family use nucleotide-sugar substrates for a variety of chemical reactions.	GO:0007623|circadian rhythm;GO:0009809|lignin biosynthetic process;GO:0009409|response to cold;	GO:0005829|cytosol;	GO:0016621|cinnamoyl-CoA reductase activity;GO:0050662|coenzyme binding;	K09753	CCR; cinnamoyl-CoA reductase [EC:1.2.1.44]
Potri.001G046500.v3.0	191	252	268	248.133068904701	285	247	245	0.7343046286223668	-0.445549400989086	0.00020423188074412	0.000856932363047319	down	no	Potri.001G046500	protein_coding	chrChr01:3461449-3472354:-	gi|743873951|ref|XP_011034534.1|	3823	0.0	PREDICTED: uncharacterized protein LOC105132632 isoform X1 [Populus euphratica]	gi|743873950|ref|XM_011036232.1|	3149	0.0	PREDICTED: Populus euphratica uncharacterized LOC105132632 (LOC105132632), transcript variant X1, mRNA	Q04264	69.3	2e-10	Sister chromatid cohesion protein PDS5	.	.	.	.	pfam14965	BRI3BP	Negative regulator of p53/TP53. This family of transmembrane proteins is found in eukaryotes. Proteins in this family are typically between 213 and 245 amino acids in length. It is found in various tissues, including the brain, liver and kidneys. It was first discovered as a functional unknown gene, murine brain I3 (BRI3). This protein is also known as HCCRBP-1 and it plays a role in tumorigenesi…	GO:0051301|cell division;GO:0006302|double-strand break repair;GO:0007126|meiotic nuclear division;GO:0007076|mitotic chromosome condensation;GO:0007064|mitotic sister chromatid cohesion;GO:0007129|synapsis;	GO:0000785|chromatin;GO:0000794|condensed nuclear chromosome;GO:0005829|cytosol;GO:0005634|nucleus;	GO:0005198|structural molecule activity;	K11267	PDS5; sister chromatid cohesion protein PDS5
Potri.001G046600.v3.0	407	651	542	615.992750114173	810	635	633	0.6165585462595059	-0.697690200441078	3.85288308972047e-16	6.20965564154408e-15	down	no	Potri.001G046600	protein_coding	chrChr01:3478692-3480856:-	gi|566149026|ref|XP_002299262.2|	636	4e-79	hypothetical protein POPTR_0001s14870g [Populus trichocarpa]	gi|566149025|ref|XM_002299226.2|	688	0.0	Populus trichocarpa hypothetical protein (POPTR_0001s14870g) mRNA, complete cds	Q9XHS0	205	2e-63	40S ribosomal protein S12	SPCC962.04	127	3e-34	COG1358	pfam01248	Ribosomal_L7Ae	Ribosomal protein L7Ae/L30e/S12e/Gadd45 family. This family includes: Ribosomal L7A from metazoa, Ribosomal L8-A and L8-B from fungi, 30S ribosomal protein HS6 from archaebacteria, 40S ribosomal protein S12 from eukaryotes, Ribosomal protein L30 from eukaryotes and archaebacteria. Gadd45 and MyD118.	GO:0006412|translation;	GO:0005840|ribosome;	GO:0003735|structural constituent of ribosome;	.	.
Potri.001G046700.v3.0	231	356	357	433.88965617459	651	486	477	0.46920456359921814	-1.09171104944519	1.64553359697576e-26	4.82935367767461e-25	down	yes	Potri.001G046700	protein_coding	chrChr01:3482400-3483870:-	gi|743873943|ref|XP_011034532.1|	1445	0.0	PREDICTED: probable CCR4-associated factor 1 homolog 6 [Populus euphratica]	gi|743873942|ref|XM_011036230.1|	1136	0.0	PREDICTED: Populus euphratica probable CCR4-associated factor 1 homolog 6 (LOC105132629), mRNA	Q9SKZ2	472	6e-165	Probable CCR4-associated factor 1 homolog 7	SPCC18.06c	269	2e-85	COG5228	pfam04857	CAF1	CAF1 family ribonuclease. The major pathways of mRNA turnover in eukaryotes initiate with shortening of the polyA tail. CAF1 encodes a critical component of the major cytoplasmic deadenylase in yeast. Both Caf1p is required for normal mRNA deadenylation in vivo and localizes to the cytoplasm. Caf1p copurifies with a Ccr4p-dependent polyA-specific exonuclease activity. Some members of this family …	GO:0000288|nuclear-transcribed mRNA catabolic process, deadenylation-dependent decay;GO:0006355|regulation of transcription, DNA-templated;GO:0006351|transcription, DNA-templated;	GO:0030014|CCR4-NOT complex;GO:0005737|cytoplasm;GO:0005634|nucleus;	GO:0000175|3'-5'-exoribonuclease activity;GO:0046872|metal ion binding;GO:0004535|poly(A)-specific ribonuclease activity;GO:0003723|RNA binding;	K12581	CNOT7_8, CAF1, POP2; CCR4-NOT transcription complex subunit 7/8
Potri.001G046800.v3.0	23	29	36	26.4490751149429	20	25	27	0.9725132651910209	-0.0402101661306592	0.911122718237717	0.947294830046513	down	no	Potri.001G046800	protein_coding	chrChr01:3490477-3493601:+	gi|566149022|ref|XP_002297797.2|	780	7e-99	aquaporin NIP6.1 family protein [Populus trichocarpa]	gi|566149021|ref|XM_002297761.2|	722	0.0	Populus trichocarpa aquaporin NIP6.1 family protein (POPTR_0001s14850g) mRNA, complete cds	Q9SAI4	240	7e-75	Aquaporin NIP6-1	YFL054c_2	68.9	3e-12	COG0580	pfam00230	MIP	Major intrinsic protein. MIP (Major Intrinsic Protein) family proteins exhibit essentially two distinct types of channel properties: (1) specific water transport by the aquaporins, and (2) small neutral solutes transport, such as glycerol by the glycerol facilitators.	GO:0046713|borate transport;GO:0080029|cellular response to boron-containing substance levels;GO:0009992|cellular water homeostasis;	GO:0005887|integral component of plasma membrane;GO:0005886|plasma membrane;	GO:0046715|borate transmembrane transporter activity;GO:0015254|glycerol channel activity;GO:0015168|glycerol transmembrane transporter activity;GO:0015204|urea transmembrane transporter activity;GO:0015250|water channel activity;	K09874	NIP; aquaporin NIP
Potri.001G046900.v3.0	28	41	33	37.5682681509349	37	37	47	0.6712724792874859	-0.575029598621999	0.0580878214097163	0.121240287496693	down	no	Potri.001G046900	protein_coding	chrChr01:3492512-3496275:-	gi|566149020|ref|XP_006368923.1|	720	4e-91	hypothetical protein POPTR_0001s14840g [Populus trichocarpa]	gi|566149019|ref|XM_006368861.1|	774	0.0	Populus trichocarpa hypothetical protein (POPTR_0001s14840g) mRNA, complete cds	Q9SAI4	81.3	9e-16	Aquaporin NIP6-1	.	.	.	.	pfam01925	TauE	Sulfite exporter TauE/SafE. This is a family of integral membrane proteins where the alignment appears to contain two duplicated modules of three transmembrane helices. The proteins are involved in the transport of anions across the cytoplasmic membrane during taurine metabolizm as an exporter of sulfoacetate. This family used to be known as DUF81.	GO:0046713|borate transport;GO:0080029|cellular response to boron-containing substance levels;GO:0009992|cellular water homeostasis;	GO:0005887|integral component of plasma membrane;GO:0005886|plasma membrane;	GO:0046715|borate transmembrane transporter activity;GO:0015254|glycerol channel activity;GO:0015168|glycerol transmembrane transporter activity;GO:0015204|urea transmembrane transporter activity;GO:0015250|water channel activity;	K09874	NIP; aquaporin NIP
Potri.001G047000.v3.0	0	2	0	0.262441305103703	0	0	0	2.6354917214105757	1.3980721602903	0.701344560664138	NA	up	no	Potri.001G047000	protein_coding	chrChr01:3496569-3497304:-	gi|566149018|ref|XP_006368922.1|	704	3e-91	hypothetical protein POPTR_0001s14830g [Populus trichocarpa]	gi|566149017|ref|XM_006368860.1|	475	0.0	Populus trichocarpa hypothetical protein (POPTR_0001s14830g) mRNA, complete cds	.	.	.	.	.	.	.	.	pfam00426	VP4_haemagglut	Outer Capsid protein VP4 (Hemagglutinin).	.	.	.	.	.
Potri.001G047100.v3.0	209	257	280	178.91790631477	165	93	117	1.6110711528639778	0.688020211994305	1.03747177882578e-05	5.59036957910872e-05	up	no	Potri.001G047100	protein_coding	chrChr01:3497331-3502025:-	gi|224057553|ref|XP_002299264.1|	1182	1e-159	Golgi SNARE 11 family protein [Populus trichocarpa]	gi|566149016|ref|XM_002299228.2|	1198	0.0	Populus trichocarpa Golgi SNARE 11 family protein (POPTR_0001s14820g) mRNA, complete cds	Q9LMP7	369	2e-125	Golgi SNAP receptor complex member 1-1	.	.	.	.	pfam12352	V-SNARE_C	Snare region anchored in the vesicle membrane C-terminus. Within the SNARE proteins interactions in the C-terminal half of the SNARE helix are critical to the driving of membrane fusion; whereas interactions in the N-terminal half of the SNARE domain are important for promoting priming or docking of the vesicle pfam05008.	GO:0006888|ER to Golgi vesicle-mediated transport;GO:0015031|protein transport;GO:0048209|regulation of vesicle targeting, to, from or within Golgi;GO:0006906|vesicle fusion;	GO:0005801|cis-Golgi network;GO:0005794|Golgi apparatus;GO:0005797|Golgi medial cisterna;GO:0000139|Golgi membrane;GO:0016021|integral component of membrane;GO:0031201|SNARE complex;	GO:0005484|SNAP receptor activity;	K08495	GOSR1, GOS1; golgi SNAP receptor complex member 1
Potri.001G047200.v3.0	539	664	633	577.138467716975	579	532	537	0.8959184729133643	-0.158560639473879	0.0609007993867904	0.126035118546196	down	no	Potri.001G047200	protein_coding	chrChr01:3504695-3512199:-	gi|743873881|ref|XP_011034514.1|	4420	0.0	PREDICTED: pentatricopeptide repeat-containing protein At1g76280 isoform X1 [Populus euphratica]	gi|743873922|ref|XM_011036225.1|	2695	0.0	PREDICTED: Populus euphratica pentatricopeptide repeat-containing protein At1g76280 (LOC105132624), transcript variant X13, mRNA	Q9SGQ6	515	1e-166	Pentatricopeptide repeat-containing protein At1g76280	.	.	.	.	pfam13041	PPR_2	PPR repeat family. This repeat has no known function. It is about 35 amino acids long and is found in up to 18 copies in some proteins. The family appears to be greatly expanded in plants and fungi. The repeat has been called PPR.	GO:0006888|ER to Golgi vesicle-mediated transport;GO:0015031|protein transport;GO:0048209|regulation of vesicle targeting, to, from or within Golgi;GO:0006906|vesicle fusion;	GO:0005801|cis-Golgi network;GO:0005794|Golgi apparatus;GO:0005797|Golgi medial cisterna;GO:0000139|Golgi membrane;GO:0016021|integral component of membrane;GO:0031201|SNARE complex;	GO:0005484|SNAP receptor activity;	.	.
Potri.001G047400.v3.0	220	298	314	286.993067926216	356	263	277	0.7468033242988268	-0.421199745337766	0.00026452788213143	0.00108189609848459	down	no	Potri.001G047400	protein_coding	chrChr01:3513871-3517663:+	gi|224053398|ref|XP_002297799.1|	1291	4e-175	60S ribosomal protein L7 [Populus trichocarpa]	gi|566149011|ref|XM_002297763.2|	1050	0.0	Populus trichocarpa 60S ribosomal protein L7 (POPTR_0001s14790g) mRNA, complete cds	Q9SAI5	285	1e-91	60S ribosomal protein L7-1	SPAC664.06	190	8e-56	COG1841	pfam00327	Ribosomal_L30	Ribosomal protein L30p/L7e. This family includes prokaryotic L30 and eukaryotic L7.	GO:0002181|cytoplasmic translation;GO:0000463|maturation of LSU-rRNA from tricistronic rRNA transcript (SSU-rRNA, 5.8S rRNA, LSU-rRNA);	GO:0005829|cytosol;GO:0022625|cytosolic large ribosomal subunit;GO:0005730|nucleolus;	GO:0044822|poly(A) RNA binding;GO:0003735|structural constituent of ribosome;	K02937	RP-L7e, RPL7; large subunit ribosomal protein L7e
Potri.001G047500.v3.0	251	315	310	165.45861052806	66	63	63	3.667504555947054	1.87479875808357	1.92902163511405e-31	6.97014631945848e-30	up	yes	Potri.001G047500	protein_coding	chrChr01:3525095-3526961:+	gi|566149010|ref|XP_002297800.2|	1174	1e-154	hypothetical protein POPTR_0001s14780g [Populus trichocarpa]	gi|743873872|ref|XM_011036210.1|	1212	0.0	PREDICTED: Populus euphratica zinc finger protein 1-like (LOC105132622), mRNA	Q39262	140	3e-36	Zinc finger protein 3	.	.	.	.	pfam13912	zf-C2H2_6	C2H2-type zinc finger.	GO:0006355|regulation of transcription, DNA-templated;	.	GO:0046872|metal ion binding;GO:0003700|transcription factor activity, sequence-specific DNA binding;GO:0044212|transcription regulatory region DNA binding;	.	.
Potri.001G047600.v3.0	20	18	12	17.5315939068998	21	20	13	0.7595064755905188	-0.396865829616881	0.376436645016949	0.519467497971902	down	no	Potri.001G047600	protein_coding	chrChr01:3528632-3531177:-	gi|743873869|ref|XP_011034511.1|	1383	0.0	PREDICTED: uncharacterized protein At2g39795, mitochondrial [Populus euphratica]	gi|566149008|ref|XM_002299230.2|	1059	0.0	Populus trichocarpa mitochondrial glycoprotein (POPTR_0001s14770g) mRNA, complete cds	Q8W487	87.8	4e-18	Uncharacterized protein At2g39795, mitochondrial	.	.	.	.	pfam02330	MAM33	Mitochondrial glycoprotein. This mitochondrial matrix protein family contains members of the MAM33 family which bind to the globular 'heads' of C1Q. It is thought to be involved in mitochondrial oxidative phosphorylation and in nucleus-mitochondrion interactions.	.	GO:0005759|mitochondrial matrix;GO:0005739|mitochondrion;	.	K15414	C1QBP; complement component 1 Q subcomponent-binding protein, mitochondrial
Potri.001G047700.v3.0	2	7	10	8.78903683678989	18	7	9	0.4463987955813236	-1.16359496021846	0.0758270614984362	0.150985770999367	down	no	Potri.001G047700	protein_coding	chrChr01:3531565-3534108:-	gi|566149007|ref|XP_002299267.2|	1037	4e-138	hypothetical protein POPTR_0001s14760g [Populus trichocarpa]	gi|743873864|ref|XM_011036206.1|	875	0.0	PREDICTED: Populus euphratica stress response protein NST1-like (LOC105132620), mRNA	.	.	.	.	.	.	.	.	pfam09528	Ehrlichia_rpt	Ehrlichia tandem repeat (Ehrlichia_rpt). This entry represents 77 residues of an 80 amino acid (240 nucleotide) tandem repeat, found in a variable number of copies in an immunodominant outer membrane protein of Ehrlichia chaffeensis, a tick-borne obligate intracellular pathogen.	.	.	.	.	.
Potri.001G047800.v3.0	15	10	13	6.88336617889886	4	1	1	5.30441714909359	2.40719423609604	0.00432198658101798	0.0131732386913272	up	yes	Potri.001G047800	protein_coding	chrChr01:3540088-3542362:+	gi|224053402|ref|XP_002297801.1|	988	3e-130	hypothetical protein POPTR_0001s14750g [Populus trichocarpa]	gi|224053401|ref|XM_002297765.1|	1071	0.0	Populus trichocarpa hypothetical protein (POPTR_0001s14750g) mRNA, complete cds	Q93VG8	194	3e-57	DeSI-like protein At4g17486	.	.	.	.	pfam05903	Peptidase_C97	PPPDE putative peptidase domain. The PPPDE superfamily (after Permuted Papain fold Peptidases of DsRNA viruses and Eukaryotes), consists of predicted thiol peptidases with a circularly permuted papain-like fold. The inference of the likely DUB function of the PPPDE superfamily proteins is based on the fusions of the catalytic domain to Ub-binding PUG (PUB)/UBA domains and a novel alpha-helical Ub…	.	.	GO:0008233|peptidase activity;	.	.
Potri.001G047900.v3.0	284	363	377	311.521458652332	316	282	270	0.9478057201054593	-0.0773367270769272	0.472624572535874	0.611667936813108	down	no	Potri.001G047900	protein_coding	chrChr01:3543359-3548055:-	gi|224057561|ref|XP_002299268.1|	1105	4e-147	hypothetical protein POPTR_0001s14740g [Populus trichocarpa]	gi|566149005|ref|XM_002299232.2|	1400	0.0	Populus trichocarpa hypothetical protein (POPTR_0001s14740g) mRNA, complete cds	Q8CCA0	135	1e-34	DCN1-like protein 4	.	.	.	.	pfam03556	Cullin_binding	Cullin binding. This domain binds to cullins and to Rbx-1, components of an E3 ubiquitin ligase complex for neddylation. Neddylation is the process by which the C-terminal glycine of the ubiquitin-like protein Nedd8 is covalently linked to lysine residues in a protein through an isopeptide bond. The structure of this domain is composed entirely of alpha helices.	GO:0051443|positive regulation of ubiquitin-protein transferase activity;GO:0045116|protein neddylation;	GO:0005634|nucleus;GO:0000151|ubiquitin ligase complex;	GO:0097602|cullin family protein binding;GO:0031624|ubiquitin conjugating enzyme binding;GO:0032182|ubiquitin-like protein binding;	K17824	DCUN1D4_5; DCN1-like protein 4/5
Potri.001G048100.v3.0	133	241	215	167.330235670706	161	149	133	1.0565377548296315	0.0793443221543129	0.599359243674444	0.721857199395192	up	no	Potri.001G048100	protein_coding	chrChr01:3557320-3563091:+	gi|566149002|ref|XP_002297802.2|	1820	0.0	hypothetical protein POPTR_0001s14730g [Populus trichocarpa]	gi|566148999|ref|XM_006368857.1|	1498	0.0	Populus trichocarpa transducin family protein (POPTR_0001s14730g) mRNA, complete cds	Q38942	579	0.0	Protein RAE1	.	.	.	.	pfam00400	WD40	WD domain, G-beta repeat.	GO:0051028|mRNA transport;GO:0006606|protein import into nucleus;GO:0006405|RNA export from nucleus;GO:0000972|transcription-dependent tethering of RNA polymerase II gene DNA at nuclear periphery;	GO:0080008|Cul4-RING E3 ubiquitin ligase complex;GO:0005829|cytosol;GO:0005635|nuclear envelope;GO:0005643|nuclear pore;	GO:0003723|RNA binding;GO:0043130|ubiquitin binding;	K14298	RAE1, GLE2; mRNA export factor
Potri.001G048200.v3.0	15	23	29	18.0231661142459	12	14	18	1.2030981677275827	0.266754365137062	0.542695534827291	0.673075613386622	up	no	Potri.001G048200	protein_coding	chrChr01:3566553-3567609:+	gi|566148998|ref|XP_002297803.2|	816	3e-107	hypothetical protein POPTR_0001s14720g [Populus trichocarpa]	gi|566148997|ref|XM_002297767.2|	617	0.0	Populus trichocarpa hypothetical protein (POPTR_0001s14720g) mRNA, complete cds	Q94AW5	162	3e-47	Ethylene-responsive transcription factor ERF003	.	.	.	.	pfam00847	AP2	AP2 domain. This 60 amino acid residue domain can bind to DNA and is found in transcription factor proteins.	GO:0009873|ethylene-activated signaling pathway;GO:0006351|transcription, DNA-templated;	GO:0005634|nucleus;	GO:0003677|DNA binding;GO:0003700|transcription factor activity, sequence-specific DNA binding;	.	.
Potri.001G048500.v3.0	40	51	42	35.5735497414188	33	26	27	1.2473898198497275	0.31891239001032	0.294829497289366	0.435130462565469	up	no	Potri.001G048500	protein_coding	chrChr01:3591501-3595450:-	gi|743873823|ref|XP_011034496.1|	2221	0.0	PREDICTED: probable receptor-like protein kinase At1g80640 isoform X3 [Populus euphratica]	gi|743873822|ref|XM_011036194.1|	1598	0.0	PREDICTED: Populus euphratica probable receptor-like protein kinase At1g80640 (LOC105132613), transcript variant X3, mRNA	Q0V7T5	452	3e-151	Probable receptor-like protein kinase At1g80640	MYPU_6850	96.3	1e-20	COG0515	pfam07714	Pkinase_Tyr	Protein tyrosine kinase.	.	GO:0016021|integral component of membrane;GO:0005886|plasma membrane;	GO:0005524|ATP binding;GO:0004674|protein serine/threonine kinase activity;	.	.
Potri.001G048700.v3.0	68	136	103	106.544615742117	104	126	104	0.7250661664140186	-0.463815439619508	0.0180078924880694	0.0453707754223777	down	no	Potri.001G048700	protein_coding	chrChr01:3608879-3616418:+	gi|566148986|ref|XP_002297807.2|	6965	0.0	hypothetical protein POPTR_0001s14660g [Populus trichocarpa]	gi|566148985|ref|XM_002297771.2|	4742	0.0	Populus trichocarpa hypothetical protein (POPTR_0001s14660g) mRNA, complete cds	Q76CU2	2058	0.0	Pleiotropic drug resistance protein 1	.	.	.	.	pfam01061	ABC2_membrane	ABC-2 type transporter.	GO:0006810|transport;	GO:0016021|integral component of membrane;	GO:0005524|ATP binding;GO:0016887|ATPase activity;	.	.
Potri.001G048800.v3.0	94	109	84	138.100794809436	211	167	142	0.44812442411879877	-1.15802873506777	1.60573694699438e-11	1.77350149326417e-10	down	yes	Potri.001G048800	protein_coding	chrChr01:3655178-3662745:+	gi|566148982|ref|XP_006368914.1|	7087	0.0	hypothetical protein POPTR_0001s14650g, partial [Populus trichocarpa]	gi|566148981|ref|XM_006368852.1|	4066	0.0	Populus trichocarpa hypothetical protein (POPTR_0001s14650g) mRNA, partial cds	Q76CU2	2084	0.0	Pleiotropic drug resistance protein 1	.	.	.	.	pfam01061	ABC2_membrane	ABC-2 type transporter.	GO:0006810|transport;	GO:0016021|integral component of membrane;	GO:0005524|ATP binding;GO:0016887|ATPase activity;	.	.
Potri.001G048900.v3.0	15	22	19	20.3540831706731	20	18	27	0.6856180154828365	-0.544523076297111	0.182046360894915	0.301314636124739	down	no	Potri.001G048900	protein_coding	chrChr01:3680373-3687683:+	gi|566148978|ref|XP_002297805.2|	7006	0.0	hypothetical protein POPTR_0001s14630g [Populus trichocarpa]	gi|743818454|ref|XM_011022353.1|	3097	0.0	PREDICTED: Populus euphratica pleiotropic drug resistance protein 1-like (LOC105122951), mRNA	Q76CU2	2138	0.0	Pleiotropic drug resistance protein 1	.	.	.	.	pfam01061	ABC2_membrane	ABC-2 type transporter.	GO:0006810|transport;	GO:0016021|integral component of membrane;	GO:0005524|ATP binding;GO:0016887|ATPase activity;	.	.
Potri.001G049000.v3.0	7	13	14	6.56203756203567	4	4	1	3.0135477247925984	1.5914629125695	0.0390837880789853	0.0871941472968765	up	no	Potri.001G049000	protein_coding	chrChr01:3691760-3698842:+	gi|743873805|ref|XP_011034492.1|	6472	0.0	PREDICTED: pleiotropic drug resistance protein 1-like [Populus euphratica]	gi|566148975|ref|XM_002297770.2|	3587	0.0	Populus trichocarpa hypothetical protein (POPTR_0001s14620g) mRNA, complete cds	Q76CU2	2132	0.0	Pleiotropic drug resistance protein 1	.	.	.	.	pfam01061	ABC2_membrane	ABC-2 type transporter.	GO:0006810|transport;	GO:0016021|integral component of membrane;	GO:0005524|ATP binding;GO:0016887|ATPase activity;	.	.
Potri.001G049100.v3.0	150	196	154	124.574646714968	98	100	75	1.4748455095460644	0.560563839705085	0.0013140491634349	0.00458833402527865	up	no	Potri.001G049100	protein_coding	chrChr01:3703148-3709032:-	gi|743873799|ref|XP_011034490.1|	4045	0.0	PREDICTED: lupeol synthase-like isoform X1 [Populus euphratica]	gi|743873798|ref|XM_011036188.1|	2371	0.0	PREDICTED: Populus euphratica lupeol synthase-like (LOC105132608), transcript variant X1, mRNA	Q2XPU7	1315	0.0	Lupeol synthase	YHR072w	401	1e-125	COG1657	pfam13249	Prenyltrans_2	Prenyltransferase-like.	GO:0042335|cuticle development;GO:0019745|pentacyclic triterpenoid biosynthetic process;	.	GO:0042299|lupeol synthase activity;	.	.
Potri.001G049200.v3.0	248	305	244	196.80279416475	160	128	136	1.5189264553946036	0.60305201795973	2.08274308334818e-05	0.00010616303054541	up	no	Potri.001G049200	protein_coding	chrChr01:3710401-3719721:-	gi|743873799|ref|XP_011034490.1|	4042	0.0	PREDICTED: lupeol synthase-like isoform X1 [Populus euphratica]	gi|743873798|ref|XM_011036188.1|	2403	0.0	PREDICTED: Populus euphratica lupeol synthase-like (LOC105132608), transcript variant X1, mRNA	A8CDT3	1311	0.0	Lupeol synthase	YHR072w	400	3e-125	COG1657	pfam13249	Prenyltrans_2	Prenyltransferase-like.	GO:0016104|triterpenoid biosynthetic process;	.	GO:0042299|lupeol synthase activity;	.	.
Potri.001G049300.v3.0	58	77	70	75.1288429540279	76	77	88	0.6796659251886693	-0.557102299266421	0.00996529056857318	0.0271728275032917	down	no	Potri.001G049300	protein_coding	chrChr01:3732868-3736928:-	gi|566148966|ref|XP_006368909.1|	1161	7e-155	hypothetical protein POPTR_0001s14590g, partial [Populus trichocarpa]	gi|566148965|ref|XM_006368847.1|	574	0.0	Populus trichocarpa hypothetical protein (POPTR_0001s14590g) mRNA, partial cds	Q8LBL5	90.9	2e-18	E3 ubiquitin-protein ligase PRT1	.	.	.	.	pfam13923	zf-C3HC4_2	Zinc finger, C3HC4 type (RING finger).	GO:0071596|ubiquitin-dependent protein catabolic process via the N-end rule pathway;	GO:0005737|cytoplasm;	GO:0016874|ligase activity;GO:0061630|ubiquitin protein ligase activity;GO:0008270|zinc ion binding;	.	.
Potri.001G049400.v3.0	1006	1357	1254	1075.49376188358	1049	945	937	0.9899480504303956	-0.0145752761122057	0.818955471593846	0.886018643626576	down	no	Potri.001G049400	protein_coding	chrChr01:3742165-3751589:-	gi|566148961|ref|XP_006368907.1|	3774	0.0	hypothetical protein POPTR_0001s14560g [Populus trichocarpa]	gi|566148960|ref|XM_006368845.1|	2996	0.0	Populus trichocarpa hypothetical protein (POPTR_0001s14560g) mRNA, complete cds	O48847	1055	0.0	Transcriptional corepressor LEUNIG_HOMOLOG	.	.	.	.	pfam00400	WD40	WD domain, G-beta repeat.	GO:0030154|cell differentiation;GO:0006974|cellular response to DNA damage stimulus;GO:0071217|cellular response to external biotic stimulus;GO:0009908|flower development;GO:0010393|galacturonan metabolic process;GO:0010073|meristem maintenance;GO:0010192|mucilage biosynthetic process;GO:0080001|mucilage extrusion from seed coat;GO:0048359|mucilage metabolic process involved in seed coat developm…	GO:0005634|nucleus;	.	.	.
Potri.001G049500.v3.0	0	1	3	0.750656244937351	0	0	1	2.847277970233324	1.50958334545147	0.495626971773844	NA	up	no	Potri.001G049500	protein_coding	chrChr01:3763184-3764758:+	gi|566148955|ref|XP_006368904.1|	327	2e-34	hypothetical protein POPTR_0001s14540g [Populus trichocarpa]	gi|566180069|ref|XM_006380436.1|	195	2e-96	Populus trichocarpa hypothetical protein (POPTR_0007s07390g) mRNA, complete cds	.	.	.	.	.	.	.	.	pfam14111	DUF4283	Domain of unknown function (DUF4283). This domain family is found in plants, and is approximately 100 amino acids in length. Considering the very diverse range of other domains it is associated with it is possible that this domain is a binding/guiding region. There are two highly conserved tryptophan residues.	.	.	.	.	.
Potri.001G049700.v3.0	89	127	124	60.304432235678	24	12	20	4.87516533406487	2.28545114657318	2.67904333980957e-16	4.36753924221351e-15	up	yes	Potri.001G049700	protein_coding	chrChr01:3781406-3782606:-	gi|743874609|ref|XP_011034711.1|	459	3e-52	PREDICTED: CLAVATA3/ESR (CLE)-related protein TDIF-like [Populus euphratica]	gi|566148953|ref|XM_002299239.2|	1021	0.0	Populus trichocarpa hypothetical protein (POPTR_0001s14510g) mRNA, complete cds	.	.	.	.	.	.	.	.	pfam11778	SID	Septation initiation. This family is required for activation of the spg1 GTPase signalling cascade which leads to the initiation of septation and the subsequent termination of mitosis. It may act as a scaffold at the spindle pole body to which other components of the spg1 signalling cascade attach in pombe. In S.cerevisiae it is both required for the proper formation of the spindle pole body oute…	.	.	.	.	.
Potri.001G049800.v3.0	379	527	448	376.789103422191	380	324	260	1.1311079735160698	0.17773665295377	0.0924938560167492	0.177051575854334	up	no	Potri.001G049800	protein_coding	chrChr01:3789466-3794034:+	gi|566148952|ref|XP_002297811.2|	1797	0.0	PUTATIVE TYPE 1 MEMBRANE family protein [Populus trichocarpa]	gi|566148951|ref|XM_002297775.2|	1513	0.0	Populus trichocarpa PUTATIVE TYPE 1 MEMBRANE family protein (POPTR_0001s14500g) mRNA, complete cds	.	.	.	.	.	.	.	.	pfam09676	TraV	Type IV conjugative transfer system lipoprotein (TraV). This entry includes TraV, which is a component of conjugative type IV secretion system. TraV is an outer membrane lipoprotein that is believed to interact with the secretin TraK. The alignment contains three conserved cysteines in the N-terminal half.	.	.	.	.	.
Potri.001G049900.v3.0	190	250	228	213.40418284829	243	206	175	0.8625926533394337	-0.21324866612761	0.0990328538005922	0.187024953194332	down	no	Potri.001G049900	protein_coding	chrChr01:3795433-3799241:+	gi|224053424|ref|XP_002297812.1|	1733	0.0	peptidoglycan-binding domain-containing family protein [Populus trichocarpa]	gi|566148950|ref|XM_002297776.2|	992	0.0	Populus trichocarpa peptidoglycan-binding domain-containing family protein (POPTR_0001s14490g) mRNA, complete cds	.	.	.	.	.	.	.	.	pfam01471	PG_binding_1	Putative peptidoglycan binding domain. This domain is composed of three alpha helices. This domain is found at the N or C terminus of a variety of enzymes involved in bacterial cell wall degradation. This domain may have a general peptidoglycan binding function. This family is found N-terminal to the catalytic domain of matrixins. The domain is found to bind peptidoglycan experimentally.	.	.	.	.	.
Potri.001G050000.v3.0	722	1160	924	863.07905277479	906	782	764	0.9138725986957416	-0.129935039058019	0.0914366777272696	0.175415129332919	down	no	Potri.001G050000	protein_coding	chrChr01:3798461-3808449:-	gi|566148949|ref|XP_002299276.2|	2651	0.0	glutathione-disulfide reductase family protein [Populus trichocarpa]	gi|566148948|ref|XM_002299240.2|	2097	0.0	Populus trichocarpa glutathione-disulfide reductase family protein (POPTR_0001s14480g) mRNA, complete cds	Q43621	865	0.0	Glutathione reductase, cytosolic	PA2025	424	1e-139	COG1249	pfam07992	Pyr_redox_2	Pyridine nucleotide-disulphide oxidoreductase. This family includes both class I and class II oxidoreductases and also NADH oxidases and peroxidases. This domain is actually a small NADH binding domain within a larger FAD binding domain.	GO:0045454|cell redox homeostasis;GO:0006749|glutathione metabolic process;	GO:0005737|cytoplasm;	GO:0050660|flavin adenine dinucleotide binding;GO:0004362|glutathione-disulfide reductase activity;GO:0050661|NADP binding;	.	.
Potri.001G050100.v3.0	408	629	511	412.957057953548	390	287	332	1.2288709191889884	0.297333382735724	0.00366786181770387	0.011408437955031	up	no	Potri.001G050100	protein_coding	chrChr01:3820470-3823780:+	gi|566148944|ref|XP_006368903.1|	1382	0.0	hypothetical protein POPTR_0001s14470g [Populus trichocarpa]	gi|566148943|ref|XM_006368841.1|	1044	0.0	Populus trichocarpa hypothetical protein (POPTR_0001s14470g) mRNA, complete cds	Q9ZVQ6	219	7e-67	F-box protein PP2-B10	.	.	.	.	pfam14299	PP2	Phloem protein 2. Phloem protein 2 (PP2) is one of the most abundant and enigmatic proteins in the phloem sap. PP2 is translocated in the assimilate stream where its lectin activity or RNA-binding properties can exert effects over long distances.	GO:0016567|protein ubiquitination;	.	GO:0030246|carbohydrate binding;	.	.
Potri.001G050300.v3.0	7	4	0	3.42328499822429	4	1	4	1.0471771694897527	0.0665055491653076	0.951129934817728	0.971495651770409	up	no	Potri.001G050300	protein_coding	chrChr01:3837269-3851056:-	gi|566148941|ref|XP_002299277.2|	4811	0.0	hypothetical protein POPTR_0001s14450g [Populus trichocarpa]	gi|566148940|ref|XM_002299241.2|	2449	0.0	Populus trichocarpa hypothetical protein (POPTR_0001s14450g) mRNA, complete cds	Q6NU40	300	7e-84	Chromosome transmission fidelity protein 18 homolog	.	.	.	.	pfam00004	AAA	ATPase family associated with various cellular activities (AAA). AAA family proteins often perform chaperone-like functions that assist in the assembly, operation, or disassembly of protein complexes.	GO:0007049|cell cycle;GO:0006260|DNA replication;	GO:0005663|DNA replication factor C complex;GO:0005634|nucleus;	GO:0005524|ATP binding;GO:0003689|DNA clamp loader activity;	K11269	CTF18, CHL12; chromosome transmission fidelity protein 18
Potri.001G050400.v3.0	68	75	104	62.1100884501842	50	43	45	1.4406130371082944	0.526682865410993	0.0302099145498497	0.070326734745723	up	no	Potri.001G050400	protein_coding	chrChr01:3856456-3859455:+	gi|566148937|ref|XP_002297816.2|	1046	2e-138	hypothetical protein POPTR_0001s14430g [Populus trichocarpa]	gi|566148936|ref|XM_002297780.2|	1328	0.0	Populus trichocarpa hypothetical protein (POPTR_0001s14430g) mRNA, complete cds	P47192	365	3e-123	Vesicle-associated membrane protein 722	SPAC6G9.11	62.4	1e-10	COG5143	pfam00957	Synaptobrevin	Synaptobrevin.	GO:0015031|protein transport;GO:0016192|vesicle-mediated transport;	GO:0031901|early endosome membrane;GO:0016021|integral component of membrane;GO:0005886|plasma membrane;	.	.	.
Potri.001G050500.v3.0	2	2	4	1.73515729693628	1	2	0	2.1455577189853727	1.10135271244677	0.443576185414227	0.584742734884062	up	no	Potri.001G050500	protein_coding	chrChr01:3857625-3857886:-	gi|566148939|ref|XP_006368902.1|	199	1e-18	hypothetical protein POPTR_0001s14440g [Populus trichocarpa]	gi|566148938|ref|XM_006368840.1|	262	5e-134	Populus trichocarpa hypothetical protein (POPTR_0001s14440g) mRNA, complete cds	.	.	.	.	.	.	.	.	pfam09742	Dymeclin	Dyggve-Melchior-Clausen syndrome protein. Dymeclin (Dyggve-Melchior-Clausen syndrome protein) contains a large number of leucine and isoleucine residues and a total of 17 repeated dileucine motifs. It is characteristically about 700 residues long and present in plants and animals. Mutations in the gene coding for this protein in humans give rise to the disorder Dyggve-Melchior-Clausen syndrome (D…	.	.	.	.	.
Potri.001G050600.v3.0	164	200	155	130.682253254296	147	68	80	1.4425386418469615	0.528609965424864	0.00810494462686643	0.0226822013745628	up	no	Potri.001G050600	protein_coding	chrChr01:3859513-3862105:-	gi|224057581|ref|XP_002299278.1|	1571	0.0	hypothetical protein POPTR_0001s14420g [Populus trichocarpa]	gi|566148935|ref|XM_002299242.2|	1348	0.0	Populus trichocarpa hypothetical protein (POPTR_0001s14420g) mRNA, complete cds	Q8L730	380	2e-128	Protein SULFUR DEFICIENCY-INDUCED 2	.	.	.	.	pfam13424	TPR_12	Tetratricopeptide repeat.	GO:0010438|cellular response to sulfur starvation;GO:0009658|chloroplast organization;	GO:0005634|nucleus;	.	.	.
Potri.001G050700.v3.0	1692	2228	2074	1841.73159278538	1814	1656	1697	0.9305535724937661	-0.103838885445211	0.0662009794589179	0.134977696685179	down	no	Potri.001G050700	protein_coding	chrChr01:3866594-3876636:+	gi|566148933|ref|XP_006368901.1|	4013	0.0	hypothetical protein POPTR_0001s14410g [Populus trichocarpa]	gi|566148932|ref|XM_006368839.1|	3166	0.0	Populus trichocarpa hypothetical protein (POPTR_0001s14410g) mRNA, complete cds	Q55680	441	6e-139	Uncharacterized protein sll0005	all4960	460	7e-147	COG0661	pfam03109	ABC1	ABC1 family. This family includes ABC1 from yeast and AarF from Escherichia coli. These proteins have a nuclear or mitochondrial subcellular location in eukaryotes. The exact molecular functions of these proteins is not clear, however yeast ABC1 suppresses a cytochrome b mRNA translation defect and is essential for the electron transfer in the bc 1 complex and Escherichia coli AarF is required fo…	.	.	GO:0005524|ATP binding;GO:0004672|protein kinase activity;	.	.
Potri.001G050800.v3.0	0	6	4	2.47978841678146	1	5	0	1.2395261466771728	0.3097887040859	0.811186163829165	0.881095662311897	up	no	Potri.001G050800	protein_coding	chrChr01:3876802-3878265:+	gi|224053436|ref|XP_002297818.1|	1105	7e-150	hypothetical protein POPTR_0001s14400g [Populus trichocarpa]	gi|743873720|ref|XM_011036166.1|	864	0.0	PREDICTED: Populus euphratica two-component response regulator ARR22-like (LOC105132593), transcript variant X1, mRNA	Q9M8Y4	75.5	3e-15	Two-component response regulator ARR22	.	.	.	.	pfam00072	Response_reg	Response regulator receiver domain. This domain receives the signal from the sensor partner in bacterial two-component systems. It is usually found N-terminal to a DNA binding effector domain.	GO:0009736|cytokinin-activated signaling pathway;GO:0000160|phosphorelay signal transduction system;GO:0006355|regulation of transcription, DNA-templated;GO:0006351|transcription, DNA-templated;	GO:0005737|cytoplasm;GO:0005634|nucleus;	GO:0008969|phosphohistidine phosphatase activity;GO:0000156|phosphorelay response regulator activity;	.	.
Potri.001G050900.v3.0	0	0	0	0.165610085593001	1	0	0	0.4145138568668721	-1.27050776421828	0.755524772818631	NA	down	no	Potri.001G050900	protein_coding	chrChr01:3879774-3881964:+	gi|566148930|ref|XP_002297819.2|	1707	0.0	hypothetical protein POPTR_0001s14390g [Populus trichocarpa]	gi|743873697|ref|XM_011036160.1|	1404	0.0	PREDICTED: Populus euphratica uncharacterized LOC105132589 (LOC105132589), mRNA	Q9M8Y4	82.4	8e-17	Two-component response regulator ARR22	.	.	.	.	pfam00072	Response_reg	Response regulator receiver domain. This domain receives the signal from the sensor partner in bacterial two-component systems. It is usually found N-terminal to a DNA binding effector domain.	GO:0009736|cytokinin-activated signaling pathway;GO:0000160|phosphorelay signal transduction system;GO:0006355|regulation of transcription, DNA-templated;GO:0006351|transcription, DNA-templated;	GO:0005737|cytoplasm;GO:0005634|nucleus;	GO:0008969|phosphohistidine phosphatase activity;GO:0000156|phosphorelay response regulator activity;	.	.
Potri.001G051000.v3.0	31	62	39	46.2611628186906	59	54	35	0.7115636106088298	-0.490935361877223	0.0840481137356109	0.16400202836776	down	no	Potri.001G051000	protein_coding	chrChr01:3883303-3884908:+	gi|224053442|ref|XP_002297820.1|	1673	0.0	hypothetical protein POPTR_0001s14380g [Populus trichocarpa]	gi|224053441|ref|XM_002297784.1|	1011	0.0	Populus trichocarpa hypothetical protein (POPTR_0001s14380g) mRNA, complete cds	Q9M8Y4	79.0	4e-16	Two-component response regulator ARR22	.	.	.	.	pfam00072	Response_reg	Response regulator receiver domain. This domain receives the signal from the sensor partner in bacterial two-component systems. It is usually found N-terminal to a DNA binding effector domain.	GO:0009736|cytokinin-activated signaling pathway;GO:0000160|phosphorelay signal transduction system;GO:0006355|regulation of transcription, DNA-templated;GO:0006351|transcription, DNA-templated;	GO:0005737|cytoplasm;GO:0005634|nucleus;	GO:0008969|phosphohistidine phosphatase activity;GO:0000156|phosphorelay response regulator activity;	.	.
Potri.001G051100.v3.0	0	1	0	0.131220652551852	0	0	0	1.572484272103085	0.65304558742421	0.872848269215045	NA	up	no	Potri.001G051100	protein_coding	chrChr01:3885016-3885394:+	gi|566148928|ref|XP_006368900.1|	398	1e-48	hypothetical protein POPTR_0001s14370g [Populus trichocarpa]	gi|566148927|ref|XM_006368838.1|	257	3e-131	Populus trichocarpa hypothetical protein (POPTR_0001s14370g) mRNA, complete cds	.	.	.	.	.	.	.	.	pfam07814	WAPL	Wings apart-like protein regulation of heterochromatin. This family contains sequences expressed in eukaryotic organisms bearing high similarity to the WAPL conserved region of D. melanogaster wings apart-like protein. This protein is involved in the regulation of heterochromatin structure. hWAPL, the human homologue, is found to play a role in the development of cervical carcinogenesis, and is t…	.	.	.	.	.
Potri.001G051200.v3.0	686	929	805	684.251326083575	651	578	542	1.0980075742048323	0.134888006283058	0.0805225475382765	0.158573558381913	up	no	Potri.001G051200	protein_coding	chrChr01:3885844-3891261:-	gi|566148926|ref|XP_002299279.2|	2392	0.0	hypothetical protein POPTR_0001s14360g [Populus trichocarpa]	gi|566148923|ref|XM_006368837.1|	2445	0.0	Populus trichocarpa monooxygenase family protein (POPTR_0001s14360g) mRNA, complete cds	Q6DF46	273	2e-80	Ubiquinone biosynthesis monooxygenase COQ6, mitochondrial	PA5221	219	2e-62	COG0654	pfam01494	FAD_binding_3	FAD binding domain. This domain is involved in FAD binding in a number of enzymes.	GO:0044550|secondary metabolite biosynthetic process;GO:0006744|ubiquinone biosynthetic process;	GO:0042995|cell projection;GO:0031314|extrinsic component of mitochondrial inner membrane;GO:0005794|Golgi apparatus;GO:0005739|mitochondrion;	GO:0071949|FAD binding;GO:0004497|monooxygenase activity;GO:0016709|oxidoreductase activity, acting on paired donors, with incorporation or reduction of molecular oxygen, NAD(P)H as one donor, and incorporation of one atom of oxygen;GO:0016712|oxidoreductase activity, acting on paired donors, with incorporation or reduction of molecular oxygen, reduced flavin or flavoprotein as one donor, and inc…	K06126	COQ6; ubiquinone biosynthesis monooxygenase Coq6 [EC:1.14.13.-]
Potri.001G051300.v3.0	3	7	8	4.60727801322224	4	4	3	1.2907875020282635	0.368251514197846	0.661551250602059	0.771929435736584	up	no	Potri.001G051300	protein_coding	chrChr01:3892736-3895798:+	gi|224053447|ref|XP_002297821.1|	466	4e-54	hypothetical protein POPTR_0001s14350g [Populus trichocarpa]	gi|566148922|ref|XM_002297785.2|	1162	0.0	Populus trichocarpa hypothetical protein (POPTR_0001s14350g) mRNA, complete cds	.	.	.	.	.	.	.	.	pfam03209	PUCC	PUCC protein. This protein is required for high-level transcription of the PUC operon.	.	.	.	.	.
Potri.001G051400.v3.0	200	301	257	217.282829672589	209	184	181	1.0567050267294285	0.0795727127045393	0.529688378936306	0.661876577621303	up	no	Potri.001G051400	protein_coding	chrChr01:3896324-3902086:-	gi|743873683|ref|XP_011034459.1|	3281	0.0	PREDICTED: ankyrin repeat domain-containing protein 13C-A-like [Populus euphratica]	gi|743873682|ref|XM_011036157.1|	2707	0.0	PREDICTED: Populus euphratica ankyrin repeat domain-containing protein 13C-A-like (LOC105132586), mRNA	Q86YJ7	133	6e-31	Ankyrin repeat domain-containing protein 13B	.	.	.	.	pfam11904	GPCR_chapero_1	GPCR-chaperone. This domain, and the associated ANK family repeat pfam00023 domain, together act as a chaperone for biogenesis and folding of the DP receptor for prostaglandin D2.	.	GO:0005737|cytoplasm;GO:0005769|early endosome;GO:0043231|intracellular membrane-bounded organelle;GO:0005770|late endosome;GO:0005886|plasma membrane;	.	.	.
Potri.001G051500.v3.0	47	78	53	59.9440924488084	76	57	52	0.7723879645769917	-0.372602410635526	0.122496536182182	0.22122857726087	down	no	Potri.001G051500	protein_coding	chrChr01:3907994-3910175:-	gi|566148917|ref|XP_002299281.2|	2080	0.0	naregenin-chalcone synthase family protein [Populus trichocarpa]	gi|566148916|ref|XM_002299245.2|	1248	0.0	Populus trichocarpa naregenin-chalcone synthase family protein (POPTR_0001s14320g) mRNA, complete cds	P48386	749	0.0	Chalcone synthase 1	DRA0326	141	7e-36	COG3424	pfam00195	Chal_sti_synt_N	Chalcone and stilbene synthases, N-terminal domain. The C-terminal domain of Chalcone synthase is reported to be structurally similar to domains in thiolase and beta-ketoacyl synthase. The differences in activity are accounted for by differences in this N-terminal domain.	GO:0009813|flavonoid biosynthetic process;	.	GO:0016210|naringenin-chalcone synthase activity;	.	.
Potri.001G051600.v3.0	680	857	908	644.750205171732	554	491	488	1.2815404915215702	0.357879062706344	1.18043173800647e-05	6.29259298291256e-05	up	no	Potri.001G051600	protein_coding	chrChr01:3915773-3918380:-	gi|224057603|ref|XP_002299282.1|	2071	0.0	naregenin-chalcone synthase family protein [Populus trichocarpa]	gi|566148915|ref|XM_002299246.2|	1565	0.0	Populus trichocarpa naregenin-chalcone synthase family protein (POPTR_0001s14310g) mRNA, complete cds	P48386	748	0.0	Chalcone synthase 1	DRA0326	140	1e-35	COG3424	pfam00195	Chal_sti_synt_N	Chalcone and stilbene synthases, N-terminal domain. The C-terminal domain of Chalcone synthase is reported to be structurally similar to domains in thiolase and beta-ketoacyl synthase. The differences in activity are accounted for by differences in this N-terminal domain.	GO:0009813|flavonoid biosynthetic process;	.	GO:0016210|naringenin-chalcone synthase activity;	.	.
Potri.001G051700.v3.0	284	384	381	355.855365178297	398	364	329	0.7714388680510341	-0.374376258576091	0.000217826858704504	0.00090886845298047	down	no	Potri.001G051700	protein_coding	chrChr01:3921938-3927505:-	gi|224057608|ref|XP_002299283.1|	3081	0.0	dehydratase family protein [Populus trichocarpa]	gi|566148914|ref|XM_002299247.2|	2302	0.0	Populus trichocarpa dehydratase family protein (POPTR_0001s14300g) mRNA, complete cds	Q9LIR4	962	0.0	Dihydroxy-acid dehydratase, chloroplastic	SPAC17G8.06c	651	0.0	COG0129	pfam00920	ILVD_EDD	Dehydratase family.	GO:0009082|branched-chain amino acid biosynthetic process;GO:0009553|embryo sac development;GO:0009097|isoleucine biosynthetic process;GO:0009555|pollen development;GO:0009651|response to salt stress;GO:0048364|root development;GO:0009099|valine biosynthetic process;	GO:0009507|chloroplast;GO:0009570|chloroplast stroma;GO:0009536|plastid;	GO:0051539|4 iron, 4 sulfur cluster binding;GO:0005507|copper ion binding;GO:0004160|dihydroxy-acid dehydratase activity;GO:0016836|hydro-lyase activity;	K01687	ilvD; dihydroxy-acid dehydratase [EC:4.2.1.9]
Potri.001G051800.v3.0	144	239	211	169.408548988331	172	127	150	1.05604175952482	0.0786668849503245	0.594845289601376	0.718190331462939	up	no	Potri.001G051800	protein_coding	chrChr01:3928880-3933416:-	gi|566148913|ref|XP_006368897.1|	2095	0.0	hypothetical protein POPTR_0001s14290g [Populus trichocarpa]	gi|566148912|ref|XM_006368835.1|	2472	0.0	Populus trichocarpa hypothetical protein (POPTR_0001s14290g) mRNA, complete cds	Q56WD9	672	0.0	3-ketoacyl-CoA thiolase 2, peroxisomal	YIL160c	308	9e-95	COG0183	pfam00108	Thiolase_N	Thiolase, N-terminal domain. Thiolase is reported to be structurally related to beta-ketoacyl synthase (pfam00109), and also chalcone synthase.	GO:0006635|fatty acid beta-oxidation;GO:0006633|fatty acid biosynthetic process;GO:0010111|glyoxysome organization;GO:0009695|jasmonic acid biosynthetic process;GO:0031408|oxylipin biosynthetic process;GO:0009789|positive regulation of abscisic acid-activated signaling pathway;GO:0009611|response to wounding;	GO:0009507|chloroplast;GO:0009514|glyoxysome;GO:0016020|membrane;GO:0005739|mitochondrion;GO:0005730|nucleolus;GO:0005777|peroxisome;GO:0005774|vacuolar membrane;	GO:0003988|acetyl-CoA C-acyltransferase activity;	K07513	ACAA1; acetyl-CoA acyltransferase 1 [EC:2.3.1.16]
Potri.001G051900.v3.0	4078	5754	5077	4065.18759522594	3699	3211	3211	1.1807586406768154	0.239714093029007	4.449276651117e-08	3.32526839621847e-07	up	no	Potri.001G051900	protein_coding	chrChr01:3935809-3941304:-	gi|566148911|ref|XP_002299284.2|	2292	0.0	hypothetical protein POPTR_0001s14280g [Populus trichocarpa]	gi|566148910|ref|XM_002299248.2|	1637	0.0	Populus trichocarpa hypothetical protein (POPTR_0001s14280g) mRNA, complete cds	Q56WD9	768	0.0	3-ketoacyl-CoA thiolase 2, peroxisomal	BH3487	311	6e-98	COG0183	pfam00108	Thiolase_N	Thiolase, N-terminal domain. Thiolase is reported to be structurally related to beta-ketoacyl synthase (pfam00109), and also chalcone synthase.	GO:0006635|fatty acid beta-oxidation;GO:0006633|fatty acid biosynthetic process;GO:0010111|glyoxysome organization;GO:0009695|jasmonic acid biosynthetic process;GO:0031408|oxylipin biosynthetic process;GO:0009789|positive regulation of abscisic acid-activated signaling pathway;GO:0009611|response to wounding;	GO:0009507|chloroplast;GO:0009514|glyoxysome;GO:0016020|membrane;GO:0005739|mitochondrion;GO:0005730|nucleolus;GO:0005777|peroxisome;GO:0005774|vacuolar membrane;	GO:0003988|acetyl-CoA C-acyltransferase activity;	K07513	ACAA1; acetyl-CoA acyltransferase 1 [EC:2.3.1.16]
Potri.001G052100.v3.0	1187	1541	1480	1130.10048252066	1015	850	887	1.2293817035310535	0.297932919204072	2.60851751917231e-06	1.54766666228005e-05	up	no	Potri.001G052100	protein_coding	chrChr01:3958083-3962944:-	gi|224057628|ref|XP_002299286.1|	1693	0.0	POTASSIUM CHANNEL BETA SUBUNIT family protein [Populus trichocarpa]	gi|566148907|ref|XM_002299250.2|	1458	0.0	Populus trichocarpa POTASSIUM CHANNEL BETA SUBUNIT family protein (POPTR_0001s14260g) mRNA, complete cds	O23016	604	0.0	Probable voltage-gated potassium channel subunit beta	TM0313	329	5e-108	COG0667	pfam00248	Aldo_ket_red	Aldo/keto reductase family. This family includes a number of K+ ion channel beta chain regulatory domains - these are reported to have oxidoreductase activity.	GO:0006813|potassium ion transport;	GO:0016020|membrane;GO:0005886|plasma membrane;GO:0009506|plasmodesma;	GO:0005244|voltage-gated ion channel activity;	.	.
Potri.001G052200.v3.0	0	1	0	0.131220652551852	0	0	0	1.572484272103085	0.65304558742421	0.872848269215045	NA	up	no	Potri.001G052200	protein_coding	chrChr01:3968897-3969820:-	gi|566148906|ref|XP_006368896.1|	178	8e-15	hypothetical protein POPTR_0001s14250g [Populus trichocarpa]	gi|566148905|ref|XM_006368834.1|	328	2e-170	Populus trichocarpa hypothetical protein (POPTR_0001s14250g) mRNA, complete cds	Q6TPH1	66.2	5e-12	Purple acid phosphatase 23	.	.	.	.	pfam08189	Meleagrin	Meleagrin/Cygnin family. This family consists of meleagrin and cygnin basic peptides that are isolated from turkey and black swan respectively. Both peptides are low in molecular weight and contains three disulphide bonds with high concentrations of aromatic residues. These peptides show similarity to transferrins and probably play some vital role in avian eggs but the exact function is still unk…	.	GO:0005576|extracellular region;	GO:0003993|acid phosphatase activity;GO:0046872|metal ion binding;	.	.
Potri.001G052300.v3.0	532	761	769	389.931214690312	153	133	180	3.5272048471306063	1.81852536463788	1.91925099133648e-52	1.28346329353479e-50	up	yes	Potri.001G052300	protein_coding	chrChr01:3989909-3995293:+	gi|224053451|ref|XP_002297822.1|	2345	0.0	pectate lyase family protein [Populus trichocarpa]	gi|566148904|ref|XM_002297786.2|	2061	0.0	Populus trichocarpa pectate lyase family protein (POPTR_0001s14240g) mRNA, complete cds	Q944R1	697	0.0	Probable pectate lyase 15	TM0433	81.6	9e-16	COG3866	pfam00544	Pec_lyase_C	Pectate lyase. This enzyme forms a right handed beta helix structure. Pectate lyase is an enzyme involved in the maceration and soft rotting of plant tissue.	GO:0045490|pectin catabolic process;	.	GO:0046872|metal ion binding;GO:0030570|pectate lyase activity;	K01728	pel; pectate lyase [EC:4.2.2.2]
Potri.001G052400.v3.0	189	209	228	213.335939546267	219	205	224	0.7774575065231484	-0.363164270838553	0.00748749865359597	0.0211835851720291	down	no	Potri.001G052400	protein_coding	chrChr01:3997339-4001207:-	gi|743916393|ref|XP_011002171.1|	1071	1e-142	PREDICTED: inosine triphosphate pyrophosphatase [Populus euphratica]	gi|566148903|ref|XM_002299251.2|	1045	0.0	Populus trichocarpa inosine triphosphate pyrophosphatase family protein (POPTR_0001s14230g) mRNA, complete cds	F6HS55	362	1e-122	Inosine triphosphate pyrophosphatase	SPCC830.10	170	4e-49	COG0127	pfam01725	Ham1p_like	Ham1 family. This family consists of the HAM1 protein and hypothetical archaeal bacterial and C. elegans proteins. HAM1 controls 6-N-hydroxylaminopurine (HAP) sensitivity and mutagenesis in S. cerevisiae. The HAM1 protein protects the cell from HAP, either on the level of deoxynucleoside triphosphate or the DNA level by a yet unidentified set of reactions.	GO:0009204|deoxyribonucleoside triphosphate catabolic process;GO:0009117|nucleotide metabolic process;	GO:0005737|cytoplasm;	GO:0046872|metal ion binding;GO:0047429|nucleoside-triphosphate diphosphatase activity;GO:0000166|nucleotide binding;	K01519	ITPA; inosine triphosphate pyrophosphatase [EC:3.6.1.19]
Potri.001G052500.v3.0	2	0	2	0.8056643066763	1	0	0	3.15888829647961	1.65941692190143	0.44229182445861	NA	up	no	Potri.001G052500	protein_coding	chrChr01:4007155-4010927:+	gi|224053453|ref|XP_002297823.1|	4966	0.0	leucine-rich repeat transmembrane protein kinase [Populus trichocarpa]	gi|224053452|ref|XM_002297787.1|	3459	0.0	Populus trichocarpa leucine-rich repeat transmembrane protein kinase (POPTR_0001s14220g) mRNA, complete cds	Q9LHP4	1367	0.0	Receptor-like protein kinase 2	alr0124_1	117	8e-27	COG4886	pfam00069	Pkinase	Protein kinase domain.	GO:0010449|root meristem growth;GO:0016032|viral process;	GO:0016021|integral component of membrane;GO:0005886|plasma membrane;	GO:0005524|ATP binding;GO:0004674|protein serine/threonine kinase activity;	.	.
Potri.001G053000.v3.0	2	2	4	1.87362642255748	3	1	0	1.6615291339672615	0.732511590087777	0.591254356445061	0.715139515176486	up	no	Potri.001G053000	protein_coding	chrChr01:4037931-4043080:+	gi|566148898|ref|XP_002297826.2|	5078	0.0	hypothetical protein POPTR_0001s14180g [Populus trichocarpa]	gi|566148897|ref|XM_002297790.2|	3204	0.0	Populus trichocarpa hypothetical protein (POPTR_0001s14180g) mRNA, complete cds	.	.	.	.	.	.	.	.	pfam14868	DUF4487	Domain of unknown function (DUF4487). This family of proteins is found in eukaryotes. Proteins in this family are typically between 209 and 938 amino acids in length. There is a conserved WCF sequence motif. There is a single completely conserved residue W that may be functionally important.	.	.	.	.	.
Potri.001G053400.v3.0	28	61	44	29.0635880198506	17	15	21	1.9749952306289018	0.98184916936248	0.00630214485614899	0.0182427651736679	up	no	Potri.001G053400	protein_coding	chrChr01:4069830-4075546:-	gi|566148893|ref|XP_002299290.2|	5199	0.0	leucine-rich repeat transmembrane protein kinase [Populus trichocarpa]	gi|743916382|ref|XM_011003862.1|	3755	0.0	PREDICTED: Populus euphratica probable leucine-rich repeat receptor-like protein kinase At2g33170 (LOC105109233), mRNA	O49318	1310	0.0	Probable leucine-rich repeat receptor-like protein kinase At2g33170	.	.	.	.	pfam00069	Pkinase	Protein kinase domain.	.	GO:0016021|integral component of membrane;	GO:0005524|ATP binding;GO:0004674|protein serine/threonine kinase activity;	.	.
Potri.001G053500.v3.0	242	303	307	254.71148745664	260	193	244	0.9834527653784008	-0.0240723324606263	0.846625229270202	0.904603578635566	down	no	Potri.001G053500	protein_coding	chrChr01:4086401-4088825:-	gi|566148891|ref|XP_002299291.2|	1406	0.0	hypothetical protein POPTR_0001s14130g [Populus trichocarpa]	gi|566148890|ref|XM_002299255.2|	1426	0.0	Populus trichocarpa hypothetical protein (POPTR_0001s14130g) mRNA, complete cds	Q8LAU9	171	6e-47	GATA transcription factor 1	YMR136w	59.7	2e-08	COG5641	pfam00320	GATA	GATA zinc finger. This domain uses four cysteine residues to coordinate a zinc ion. This domain binds to DNA. Two GATA zinc fingers are found in the GATA transcription factors. However there are several proteins which only contains a single copy of the domain.	GO:0030154|cell differentiation;GO:0007623|circadian rhythm;	GO:0005634|nucleus;GO:0005667|transcription factor complex;	GO:0003682|chromatin binding;GO:0000977|RNA polymerase II regulatory region sequence-specific DNA binding;GO:0001085|RNA polymerase II transcription factor binding;GO:0003700|transcription factor activity, sequence-specific DNA binding;GO:0044212|transcription regulatory region DNA binding;GO:0001228|transcriptional activator activity, RNA polymerase II transcription regulatory region sequence-sp…	.	.
Potri.001G053600.v3.0	372	450	393	384.11172823092	425	358	323	0.8882254190078089	-0.17100223631396	0.0975343586124509	0.184867784786417	down	no	Potri.001G053600	protein_coding	chrChr01:4093098-4098750:+	gi|566148889|ref|XP_002297830.2|	1732	0.0	hypothetical protein POPTR_0001s14120g [Populus trichocarpa]	gi|566148888|ref|XM_002297794.2|	940	0.0	Populus trichocarpa hypothetical protein (POPTR_0001s14120g) mRNA, complete cds	Q9T0H9	337	3e-109	GDT1-like protein 2, chloroplastic	sll0615	97.8	3e-22	COG2119	pfam01169	UPF0016	Uncharacterized protein family UPF0016. This family contains integral membrane proteins of unknown function. Most members of the family contain two copies of a region that contains an EXGD motif. Each of these regions contains three predicted transmembrane regions.	GO:0032472|Golgi calcium ion transport;	GO:0009507|chloroplast;GO:0009941|chloroplast envelope;GO:0009706|chloroplast inner membrane;GO:0016021|integral component of membrane;	.	.	.
Potri.001G053700.v3.0	525	589	534	516.042706002876	591	472	409	0.9106761347491868	-0.134990017659012	0.184591192269933	0.304410019631062	down	no	Potri.001G053700	protein_coding	chrChr01:4099507-4100734:+	gi|566148879|ref|XP_002297831.2|	864	4e-122	hypothetical protein POPTR_0001s14110g [Populus trichocarpa]	gi|566148882|ref|XM_006368829.1|	1122	0.0	Populus trichocarpa hypothetical protein (POPTR_0001s14110g) mRNA, complete cds	.	.	.	.	.	.	.	.	pfam09913	DUF2142	Predicted membrane protein (DUF2142). This domain, found in various hypothetical prokaryotic proteins, has no known function.	.	.	.	.	.
Potri.001G053800.v3.0	155	222	221	187.269628752681	192	173	173	0.8892156339877296	-0.169394781162263	0.212139780221046	0.338594888777675	down	no	Potri.001G053800	protein_coding	chrChr01:4100737-4104806:-	gi|224057666|ref|XP_002299292.1|	2023	0.0	glycosyltransferase family 14 family protein [Populus trichocarpa]	gi|566148873|ref|XM_002299256.2|	1687	0.0	Populus trichocarpa glycosyltransferase family 14 family protein (POPTR_0001s14100g) mRNA, complete cds	Q9FLD7	367	6e-118	Beta-glucuronosyltransferase GlcAT14A	.	.	.	.	pfam02485	Branch	Core-2/I-Branching enzyme. This is a family of two different beta-1,6-N-acetylglucosaminyltransferase enzymes, I-branching enzyme and core-2 branching enzyme. I-branching enzyme is responsible for the production of the blood group I-antigen during embryonic development. Core-2 branching enzyme forms crucial side-chain branches in O-glycans.	GO:0016049|cell growth;	GO:0005794|Golgi apparatus;GO:0000139|Golgi membrane;GO:0016021|integral component of membrane;	GO:0008375|acetylglucosaminyltransferase activity;GO:0015020|glucuronosyltransferase activity;	.	.
Potri.001G053900.v3.0	5	4	5	5.37268492697	3	2	12	0.6553801233523239	-0.609596176013213	0.473104830794133	0.612053761609176	down	no	Potri.001G053900	protein_coding	chrChr01:4107311-4108755:+	gi|566148872|ref|XP_002297832.2|	828	5e-110	hydroxyethylthiazole kinase family protein [Populus trichocarpa]	gi|566148871|ref|XM_002297796.2|	615	0.0	Populus trichocarpa hydroxyethylthiazole kinase family protein (POPTR_0001s14090g) mRNA, complete cds	Q9LIQ4	225	2e-71	Hydroxyethylthiazole kinase	ZthiM	127	3e-34	COG2145	pfam02110	HK	Hydroxyethylthiazole kinase family.	GO:0009228|thiamine biosynthetic process;GO:0009229|thiamine diphosphate biosynthetic process;GO:0036172|thiamine salvage;	.	GO:0005524|ATP binding;GO:0004417|hydroxyethylthiazole kinase activity;GO:0046872|metal ion binding;	K00878	thiM; hydroxyethylthiazole kinase [EC:2.7.1.50]
Potri.001G054400.v3.0	235	324	312	1201.50057719677	2209	1883	1746	0.11987455593407323	-3.06040262398512	0	0	down	yes	Potri.001G054400	protein_coding	chrChr01:4122156-4127012:-	gi|566148864|ref|XP_002299295.2|	2980	0.0	Chaperonin CPN60-2 family protein [Populus trichocarpa]	gi|743916352|ref|XM_011003847.1|	1996	0.0	PREDICTED: Populus euphratica chaperonin CPN60-2, mitochondrial (LOC105109224), mRNA	Q05046	1041	0.0	Chaperonin CPN60-2, mitochondrial	SMb21566	676	0.0	COG0459	pfam00118	Cpn60_TCP1	TCP-1/cpn60 chaperonin family. This family includes members from the HSP60 chaperone family and the TCP-1 (T-complex protein) family.	GO:0042026|protein refolding;	GO:0005739|mitochondrion;	GO:0005524|ATP binding;	.	.
Potri.001G054500.v3.0	602	705	645	665.471926391785	747	630	655	0.7758736043568416	-0.366106449201623	1.24207776829026e-05	6.59505760318922e-05	down	no	Potri.001G054500	protein_coding	chrChr01:4130394-4134037:+	gi|224053479|ref|XP_002297835.1|	737	4e-93	hypothetical protein POPTR_0001s14030g [Populus trichocarpa]	gi|224053478|ref|XM_002297799.1|	960	0.0	Populus trichocarpa hypothetical protein (POPTR_0001s14030g) mRNA, complete cds	Q8RWA7	263	1e-84	NADH dehydrogenase [ubiquinone] 1 alpha subcomplex subunit 13-A	.	.	.	.	pfam06212	GRIM-19	GRIM-19 protein. This family consists of several eukaryotic gene associated with retinoic-interferon-induced mortality 19 (GRIM-19) proteins. GRIM-19, was reported to encode a small protein primarily distributed in the nucleus and was able to promote cell death induced by IFN-# and RA. A bovine homologue of GRIM-19 was co-purified with mitochondrial NADH:ubiquinone oxidoreductase (complex I) in b…	GO:0009793|embryo development ending in seed dormancy;GO:0055114|oxidation-reduction process;GO:0009853|photorespiration;	GO:0016021|integral component of membrane;GO:0031966|mitochondrial membrane;GO:0005747|mitochondrial respiratory chain complex I;GO:0005739|mitochondrion;GO:0045271|respiratory chain complex I;	.	K11353	NDUFA13; NADH dehydrogenase (ubiquinone) 1 alpha subcomplex subunit 13
Potri.001G054600.v3.0	50	71	47	34.0118671043743	15	16	18	2.7446444733959092	1.45661928231338	1.91580851916478e-05	9.8287558054784e-05	up	yes	Potri.001G054600	protein_coding	chrChr01:4134520-4137117:-	gi|224057692|ref|XP_002299296.1|	2926	0.0	laccase family protein [Populus trichocarpa]	gi|566148862|ref|XM_002299260.2|	1979	0.0	Populus trichocarpa laccase family protein (POPTR_0001s14010g) mRNA, complete cds	Q9FJD5	905	0.0	Laccase-17	YFL041w	126	1e-29	COG2132	pfam07732	Cu-oxidase_3	Multicopper oxidase. This entry contains many divergent copper oxidase-like domains that are not recognized by the pfam00394 model.	GO:0009809|lignin biosynthetic process;GO:0046274|lignin catabolic process;GO:0009698|phenylpropanoid metabolic process;	GO:0048046|apoplast;	GO:0005507|copper ion binding;GO:0052716|hydroquinone:oxygen oxidoreductase activity;GO:0016491|oxidoreductase activity;GO:0016722|oxidoreductase activity, oxidizing metal ions;	K05909	E1.10.3.2; laccase [EC:1.10.3.2]
Potri.001G054700.v3.0	20	30	33	37.7890881567606	51	39	49	0.47717863537826455	-1.06739864389912	0.000441807538108395	0.00172281868972556	down	yes	Potri.001G054700	protein_coding	chrChr01:4139980-4144352:-	gi|566148861|ref|XP_002299297.2|	2359	0.0	hypothetical protein POPTR_0001s14000g [Populus trichocarpa]	gi|743916343|ref|XM_011003842.1|	1604	0.0	PREDICTED: Populus euphratica CTD small phosphatase-like protein 2 (LOC105109220), transcript variant X3, mRNA	Q54GB2	212	2e-58	CTD small phosphatase-like protein 2	YLR019w	128	4e-31	COG5190	pfam03031	NIF	NLI interacting factor-like phosphatase. This family contains a number of NLI interacting factor isoforms and also an N-terminal regions of RNA polymerase II CTC phosphatase and FCP1 serine phosphatase. This region has been identified as the minimal phosphatase domain.	.	.	GO:0004721|phosphoprotein phosphatase activity;	K17616	CTDSPL2; CTD small phosphatase-like protein 2 [EC:3.1.3.-]
Potri.001G054900.v3.0	194	244	211	212.499165600218	244	203	185	0.8288294496139349	-0.270852829728292	0.0372720586596986	0.0838410804910617	down	no	Potri.001G054900	protein_coding	chrChr01:4167077-4171221:-	gi|224057709|ref|XP_002299299.1|	999	4e-132	mitochondrial import receptor subunit TOM20-2 family protein [Populus trichocarpa]	gi|566148857|ref|XM_002299263.2|	1109	0.0	Populus trichocarpa mitochondrial import receptor subunit TOM20-2 family protein (POPTR_0001s13980g) mRNA, complete cds	P92792	250	3e-79	Mitochondrial import receptor subunit TOM20	.	.	.	.	pfam06552	TOM20_plant	Plant specific mitochondrial import receptor subunit TOM20. This family consists of several plant specific mitochondrial import receptor subunit TOM20 (translocase of outer membrane 20 kDa subunit) proteins. Most mitochondrial proteins are encoded by the nuclear genome, and are synthesized in the cytosol. TOM20 is a general import receptor that binds to mitochondrial pre-sequences in the early st…	GO:0045040|protein import into mitochondrial outer membrane;	GO:0016021|integral component of membrane;GO:0005742|mitochondrial outer membrane translocase complex;	.	.	.
Potri.001G055000.v3.0	4	6	8	5.34925113232318	7	4	4	0.9659297607703201	-0.0500098100422304	0.948538343506513	0.970304599732067	down	no	Potri.001G055000	protein_coding	chrChr01:4173768-4174475:+	gi|566148854|ref|XP_002297836.2|	653	1e-83	hypothetical protein POPTR_0001s13970g [Populus trichocarpa]	gi|566148855|ref|XM_002299264.2|	698	0.0	Populus trichocarpa hypothetical protein (POPTR_0001s13960g) mRNA, complete cds	.	.	.	.	.	.	.	.	pfam00808	CBFD_NFYB_HMF	Histone-like transcription factor (CBF/NF-Y) and archaeal histone. This family includes archaebacterial histones and histone like transcription factors from eukaryotes.	.	.	.	.	.
Potri.001G055100.v3.0	23	30	36	19.8858909874652	16	7	14	1.9364853778542868	0.95344060780739	0.0258537479924126	0.0617088082464733	up	no	Potri.001G055100	protein_coding	chrChr01:4174476-4178479:-	gi|566148856|ref|XP_002299300.2|	2743	0.0	hypothetical protein POPTR_0001s13960g [Populus trichocarpa]	gi|566148855|ref|XM_002299264.2|	1946	0.0	Populus trichocarpa hypothetical protein (POPTR_0001s13960g) mRNA, complete cds	Q9C7G0	622	0.0	65-kDa microtubule-associated protein 8	.	.	.	.	pfam03999	MAP65_ASE1	Microtubule associated protein (MAP65/ASE1 family).	GO:0000910|cytokinesis;GO:0000226|microtubule cytoskeleton organization;GO:0007067|mitotic nuclear division;	GO:0005737|cytoplasm;GO:0005874|microtubule;GO:0005634|nucleus;GO:0000922|spindle pole;	.	K16732	PRC1; protein regulator of cytokinesis 1
Potri.001G055200.v3.0	9	21	10	10.2600367780864	13	8	4	1.283746234186997	0.360360044467355	0.542731840619789	0.673075613386622	up	no	Potri.001G055200	protein_coding	chrChr01:4182265-4187933:+	gi|743818768|ref|XP_011020729.1|	1848	0.0	PREDICTED: HORMA domain-containing protein 1-like isoform X2 [Populus euphratica]	gi|743818767|ref|XM_011022427.1|	668	0.0	PREDICTED: Populus euphratica HORMA domain-containing protein 1-like (LOC105122997), transcript variant X2, mRNA	Q5M7C8	95.1	1e-19	HORMA domain-containing protein 1	.	.	.	.	pfam02301	HORMA	HORMA domain. The HORMA (for Hop1p, Rev7p and MAD2) domain has been suggested to recognize chromatin states that result from DNA adducts, double stranded breaks or non-attachment to the spindle and acts as an adaptor that recruits other proteins. MAD2 is a spindle checkpoint protein which prevents progression of the cell cycle upon detection of a defect in mitotic spindle integrity.	GO:0042138|meiotic DNA double-strand break formation;GO:0007126|meiotic nuclear division;GO:0051598|meiotic recombination checkpoint;GO:0051177|meiotic sister chromatid cohesion;GO:0048477|oogenesis;GO:0060629|regulation of homologous chromosome segregation;GO:0007283|spermatogenesis;GO:0007130|synaptonemal complex assembly;	GO:0005694|chromosome;GO:0005634|nucleus;	.	.	.
Potri.001G055300.v3.0	4302	5881	5422	6468.98930467871	8645	7282	6735	0.5538503398709935	-0.852431907593376	1.10997327760687e-91	1.44151746965727e-89	down	no	Potri.001G055300	protein_coding	chrChr01:4189775-4191855:+	gi|224053483|ref|XP_002297837.1|	1159	2e-153	hypothetical protein POPTR_0001s13940g [Populus trichocarpa]	gi|566148850|ref|XM_002297801.2|	1267	0.0	Populus trichocarpa hypothetical protein (POPTR_0001s13940g) mRNA, complete cds	Q9FYF7	249	2e-76	REF/SRPP-like protein At1g67360	.	.	.	.	pfam05755	REF	Rubber elongation factor protein (REF). This family consists of the highly related rubber elongation factor (REF), small rubber particle protein (SRPP) and stress-related protein (SRP) sequences. REF and SRPP are released from the rubber particle membrane into the cytosol during osmotic lysis of the sedimentable organelles (lutoids). The exact function of this family is unknown.	GO:0080186|developmental vegetative growth;GO:0034389|lipid particle organization;GO:0009555|pollen development;GO:0045927|positive regulation of growth;GO:1902584|positive regulation of response to water deprivation;	GO:0005783|endoplasmic reticulum;GO:0005811|lipid particle;GO:0005773|vacuole;	.	.	.
Potri.001G055400.v3.0	42	51	46	36.5450753206917	31	29	26	1.3027025957526277	0.381507757270394	0.204193696958188	0.328998451023492	up	no	Potri.001G055400	protein_coding	chrChr01:4192874-4193559:-	gi|118481338|gb|ABK92612.1|	486	3e-59	unknown [Populus trichocarpa]	gi|118481337|gb|EF144369.1|	315	5e-163	Populus trichocarpa clone PX0019_B06 unknown mRNA	.	.	.	.	.	.	.	.	pfam00249	Myb_DNA-binding	Myb-like DNA-binding domain. This family contains the DNA binding domains from Myb proteins, as well as the SANT domain family.	.	.	.	.	.
Potri.001G055700.v3.0	0	0	0	0.358361131157799	1	1	0	0.22801200905457583	-2.13281828388672	0.477429964441676	NA	down	no	Potri.001G055700	protein_coding	chrChr01:4213596-4216259:+	gi|566148845|ref|XP_002297838.2|	2724	0.0	4-coumarate--CoA ligase family protein [Populus trichocarpa]	gi|566148844|ref|XM_002297802.2|	1635	0.0	Populus trichocarpa 4-coumarate--CoA ligase family protein (POPTR_0001s13900g) mRNA, complete cds	Q9LQ12	785	0.0	4-coumarate--CoA ligase-like 1	BH3103	231	2e-66	COG0318	pfam00501	AMP-binding	AMP-binding enzyme.	GO:0046949|fatty-acyl-CoA biosynthetic process;GO:0080110|sporopollenin biosynthetic process;	GO:0005737|cytoplasm;GO:0005783|endoplasmic reticulum;	GO:0005524|ATP binding;GO:0004467|long-chain fatty acid-CoA ligase activity;GO:0031956|medium-chain fatty acid-CoA ligase activity;	K01904	4CL; 4-coumarate--CoA ligase [EC:6.2.1.12]
Potri.001G055800.v3.0	1	3	0	0.958416362313459	0	2	0	1.5283842124890377	0.612007260504078	0.761510914619305	NA	up	no	Potri.001G055800	protein_coding	chrChr01:4223396-4223907:+	.	.	.	.	gi|566148842|ref|XM_002297804.2|	141	2e-66	Populus trichocarpa hypothetical protein (POPTR_0001s13890g) mRNA, complete cds	.	.	.	.	.	.	.	.	pfam14897	EpsG	EpsG family. This family of proteins are related to the EpsG protein from B. subtilis. These proteins are likely glycosyl transferases belonging to the membrane protein GT-C clan.	.	.	.	.	.
Potri.001G055900.v3.0	82	105	119	75.0149260493557	74	48	42	1.5094406478553173	0.594014030300871	0.00770091365962292	0.0216937715510472	up	no	Potri.001G055900	protein_coding	chrChr01:4224211-4230450:+	gi|566148843|ref|XP_002297840.2|	2021	0.0	hypothetical protein POPTR_0001s13890g [Populus trichocarpa]	gi|743943526|ref|XM_011017971.1|	1584	0.0	PREDICTED: Populus euphratica squamosa promoter-binding-like protein 2 (LOC105119786), transcript variant X2, mRNA	A2YGR5	249	4e-71	Squamosa promoter-binding-like protein 12	.	.	.	.	pfam03110	SBP	SBP domain. SBP domains (for SQUAMOSA-pROMOTER BINDING PROTEIN) are found in plant proteins. It is a sequence specific DNA-binding domain. Members of family probably function as transcription factors involved in the control of early flower development. The domain contains 10 conserved cysteine and histidine residues that probably are zinc ligands.	GO:0006355|regulation of transcription, DNA-templated;GO:0006351|transcription, DNA-templated;	GO:0005634|nucleus;	GO:0003677|DNA binding;GO:0046872|metal ion binding;	.	.
Potri.001G056000.v3.0	432	623	520	507.847213295281	554	497	446	0.8439422600232547	-0.244783797409468	0.00570094833214931	0.0167294611956304	down	no	Potri.001G056000	protein_coding	chrChr01:4230830-4236822:-	gi|566148841|ref|XP_006368885.1|	1165	7e-154	hypothetical protein POPTR_0001s13880g [Populus trichocarpa]	gi|566148840|ref|XM_006368823.1|	947	0.0	Populus trichocarpa hypothetical protein (POPTR_0001s13880g) mRNA, complete cds	Q8GZ43	336	1e-109	RanBP2-type zinc finger protein At1g67325	.	.	.	.	pfam00641	zf-RanBP	Zn-finger in Ran binding protein and others.	.	.	GO:0008270|zinc ion binding;	.	.
Potri.001G056100.v3.0	1090	1550	1537	1267.17096074948	1346	1130	1072	0.9439522795474665	-0.0832141672922029	0.185608779978666	0.305667290229208	down	no	Potri.001G056100	protein_coding	chrChr01:4243810-4249694:+	gi|566148835|ref|XP_002297841.2|	2982	0.0	hypothetical protein POPTR_0001s13870g [Populus trichocarpa]	gi|566148834|ref|XM_002297805.2|	2204	0.0	Populus trichocarpa hypothetical protein (POPTR_0001s13870g) mRNA, complete cds	P59326	211	1e-57	YTH domain-containing family protein 1	.	.	.	.	pfam04146	YTH	YT521-B-like domain. A protein of the YTH family has been shown to selectively remove transcripts of meiosis-specific genes expressed in mitotic cells. It has been speculated that in higher eukaryotic YTH-family members may be involved in similar mechanisms to suppress gene regulation during gametogenesis or general silencing. The rat protein YT521-B is a tyrosine-phosphorylated nuclear protein, …	GO:0045948|positive regulation of translational initiation;	GO:0005737|cytoplasm;	GO:1990247|N6-methyladenosine-containing RNA binding;GO:0044822|poly(A) RNA binding;GO:0043022|ribosome binding;	.	.
Potri.001G056200.v3.0	1487	2059	1818	1828.88182285246	2171	1718	1753	0.7645323074391293	-0.387350626921441	3.11571406271879e-12	3.68012922443186e-11	down	no	Potri.001G056200	protein_coding	chrChr01:4250086-4252814:-	gi|566148832|ref|XP_006368883.1|	971	3e-129	hypothetical protein POPTR_0001s13860g [Populus trichocarpa]	gi|566148831|ref|XM_006368821.1|	959	0.0	Populus trichocarpa hypothetical protein (POPTR_0001s13860g) mRNA, complete cds	Q9C7F7	149	2e-41	Non-specific lipid transfer protein GPI-anchored 1	.	.	.	.	pfam14368	LTP_2	Probable lipid transfer. The members of this family are probably involved in lipid transfer. The family has several highly conserved cysteines, paired in various ways.	GO:0042335|cuticle development;GO:0050832|defense response to fungus;GO:0006869|lipid transport;	GO:0031225|anchored component of membrane;GO:0046658|anchored component of plasma membrane;GO:0005783|endoplasmic reticulum;GO:0005576|extracellular region;GO:0005794|Golgi apparatus;GO:0009505|plant-type cell wall;GO:0005886|plasma membrane;	GO:0008289|lipid binding;	.	.
Potri.001G056300.v3.0	17	25	20	11.5535818038416	4	6	3	3.813064375294255	1.93095088803591	0.00126956655717283	0.00444397887454131	up	yes	Potri.001G056300	protein_coding	chrChr01:4262866-4264171:+	gi|224053495|ref|XP_002297842.1|	1454	0.0	hypothetical protein POPTR_0001s13850g [Populus trichocarpa]	gi|118483181|gb|EF145330.1|	1183	0.0	Populus trichocarpa clone WS01123_F22 unknown mRNA	Q9C7F9	362	2e-121	Probable methyltransferase At1g27930	.	.	.	.	pfam04669	Polysacc_synt_4	Polysaccharide biosynthesis. This family of proteins plays a role in xylan biosynthesis in plant cell walls. Its precise role in xylan biosynthesis is unknown. Its function in other organisms is unknown.	GO:0045492|xylan biosynthetic process;	GO:0005768|endosome;GO:0005794|Golgi apparatus;GO:0000139|Golgi membrane;GO:0016021|integral component of membrane;GO:0005802|trans-Golgi network;	GO:0008168|methyltransferase activity;	.	.
Potri.001G056400.v3.0	5	11	8	12.4691327633012	19	13	17	0.38966809832192334	-1.35968227032598	0.0105900974110347	0.0286700492145867	down	yes	Potri.001G056400	protein_coding	chrChr01:4265538-4266333:-	gi|566148829|ref|XP_006368882.1|	448	6e-56	hypothetical protein POPTR_0001s13840g, partial [Populus trichocarpa]	gi|566148828|ref|XM_006368820.1|	249	2e-126	Populus trichocarpa hypothetical protein (POPTR_0001s13840g) mRNA, partial cds	.	.	.	.	.	.	.	.	pfam03098	An_peroxidase	Animal haem peroxidase.	.	.	.	.	.
Potri.001G056500.v3.0	188	260	260	226.03574422375	240	210	210	0.8597014320965082	-0.218092385330648	0.0779232986469033	0.154450493071201	down	no	Potri.001G056500	protein_coding	chrChr01:4268273-4272467:-	gi|743879979|ref|XP_011036085.1|	946	9e-125	PREDICTED: uncharacterized protein LOC105133699 isoform X2 [Populus euphratica]	gi|743879978|ref|XM_011037783.1|	959	0.0	PREDICTED: Populus euphratica uncharacterized LOC105133699 (LOC105133699), transcript variant X2, mRNA	.	.	.	.	.	.	.	.	pfam04359	DUF493	Protein of unknown function (DUF493). This domain is likely to act in a regulatory capacity like pfam01842 domains. This domain has a remarkable property in that the C-terminal residue of every protein in the family lies up in the alignment. This suggests that the C-terminal residue plays some important functional role (Bateman A pers obs).	.	.	.	.	.
Potri.001G056600.v3.0	325	429	375	313.834482266088	303	243	251	1.140343994629754	0.189469091482501	0.0785889009237909	0.155536756293199	up	no	Potri.001G056600	protein_coding	chrChr01:4277420-4278701:+	gi|224053497|ref|XP_002297843.1|	443	2e-52	hypothetical protein POPTR_0001s13810g [Populus trichocarpa]	gi|566148823|ref|XM_002297807.2|	504	0.0	Populus trichocarpa hypothetical protein (POPTR_0001s13810g) mRNA, complete cds	.	.	.	.	.	.	.	.	pfam00684	DnaJ_CXXCXGXG	DnaJ central domain. The central cysteine-rich (CR) domain of DnaJ proteins contains four repeats of the motif CXXCXGXG where X is any amino acid. The isolated cysteine rich domain folds in zinc dependent fashion. Each set of two repeats binds one unit of zinc. Although this domain has been implicated in substrate binding, no evidence of specific interaction between the isolated DNAJ cysteine ric…	.	.	.	.	.
Potri.001G056700.v3.0	257	348	393	311.579971629698	371	273	256	0.8928417578112627	-0.163523591937984	0.167968658344281	0.283654842783423	down	no	Potri.001G056700	protein_coding	chrChr01:4281271-4283377:-	gi|118487538|gb|ABK95596.1|	1321	3e-177	unknown [Populus trichocarpa]	gi|566148818|ref|XM_006368816.1|	1787	0.0	Populus trichocarpa hypothetical protein (POPTR_0001s13800g) mRNA, complete cds	P10708	465	9e-160	Chlorophyll a-b binding protein 7, chloroplastic	.	.	.	.	pfam00504	Chloroa_b-bind	Chlorophyll A-B binding protein.	GO:0009768|photosynthesis, light harvesting in photosystem I;GO:0018298|protein-chromophore linkage;GO:0009416|response to light stimulus;	GO:0009941|chloroplast envelope;GO:0009535|chloroplast thylakoid membrane;GO:0016021|integral component of membrane;GO:0009522|photosystem I;GO:0009523|photosystem II;GO:0010287|plastoglobule;	GO:0016168|chlorophyll binding;GO:0046872|metal ion binding;GO:0031409|pigment binding;	K08908	LHCA2; light-harvesting complex I chlorophyll a/b binding protein 2
Potri.001G056800.v3.0	1950	2730	2595	2184.40667326353	2336	1882	1835	0.9654249423101445	-0.0507639947649731	0.329417052482346	0.47180173797991	down	no	Potri.001G056800	protein_coding	chrChr01:4315166-4317210:+	gi|224053499|ref|XP_002297844.1|	1979	0.0	zinc finger family protein [Populus trichocarpa]	gi|566148811|ref|XM_002297808.2|	1738	0.0	Populus trichocarpa zinc finger family protein (POPTR_0001s13790g) mRNA, complete cds	Q9FYF9	499	2e-171	F-box protein At1g67340	.	.	.	.	pfam01753	zf-MYND	MYND finger.	GO:0016567|protein ubiquitination;	GO:0005634|nucleus;	.	.	.
Potri.001G056900.v3.0	28	23	16	19.9350175746683	16	23	13	1.0551714672144186	0.0774774584579585	0.859193812559127	0.912880691764564	up	no	Potri.001G056900	protein_coding	chrChr01:4318174-4318567:+	gi|566148810|ref|XP_006368874.1|	344	8e-39	hypothetical protein POPTR_0001s13780g [Populus trichocarpa]	gi|566148809|ref|XM_006368812.1|	198	3e-98	Populus trichocarpa hypothetical protein (POPTR_0001s13780g) mRNA, complete cds	.	.	.	.	.	.	.	.	pfam07916	TraG_N	TraG-like protein, N-terminal region. The bacterial sequences found in this family are similar to the N-terminal region of the TraG protein. This is a membrane-spanning protein, with three predicted transmembrane segments and two periplasmic regions. TraG protein is known to be essential for DNA transfer in the process of conjugation, with the N-terminal portion being required for F pilus assembl…	.	.	.	.	.
Potri.001G057000.v3.0	0	0	1	0.14077479701334	0	0	0	1.572484272103085	0.65304558742421	0.872848269215045	NA	up	no	Potri.001G057000	protein_coding	chrChr01:4323219-4323990:+	.	.	.	.	.	.	.	.	.	.	.	.	.	.	.	.	pfam09314	DUF1972	Domain of unknown function (DUF1972). Members of this family of functionally uncharacterized domains are found in bacterial glycosyltransferases and rhamnosyltransferases.	.	.	.	.	.
Potri.001G057100.v3.0	667	884	833	748.276557268303	781	676	689	0.8920832526075553	-0.164749740661723	0.0237992880145705	0.0574736129802101	down	no	Potri.001G057100	protein_coding	chrChr01:4331713-4336824:+	gi|224053501|ref|XP_002297845.1|	2331	0.0	F-box family protein [Populus trichocarpa]	gi|224053500|ref|XM_002297809.1|	1650	0.0	Populus trichocarpa F-box family protein (POPTR_0001s13770g) mRNA, complete cds	Q9FZK1	606	0.0	F-box only protein 6	.	.	.	.	pfam00646	F-box	F-box domain. This domain is approximately 50 amino acids long, and is usually found in the N-terminal half of a variety of proteins. Two motifs that are commonly found associated with the F-box domain are the leucine rich repeats (LRRs; pfam00560 and pfam07723) and the WD repeat (pfam00400). The F-box domain has a role in mediating protein-protein interactions in a variety of contexts, such as p…	GO:0010305|leaf vascular tissue pattern formation;GO:0010928|regulation of auxin mediated signaling pathway;GO:0031146|SCF-dependent proteasomal ubiquitin-dependent protein catabolic process;GO:0060776|simple leaf morphogenesis;	GO:0019005|SCF ubiquitin ligase complex;	GO:0004842|ubiquitin-protein transferase activity;	.	.
Potri.001G057200.v3.0	479	656	595	503.091500536861	526	401	421	1.0323793618105501	0.0459732060648798	0.600956710571991	0.723295095375484	up	no	Potri.001G057200	protein_coding	chrChr01:4337691-4341984:-	gi|566148806|ref|XP_002299311.2|	3428	0.0	hypothetical protein POPTR_0001s13760g [Populus trichocarpa]	gi|566148807|ref|XM_006368811.1|	2858	0.0	Populus trichocarpa hypothetical protein (POPTR_0001s13760g) mRNA, complete cds	Q9NXW2	76.6	2e-13	DnaJ homolog subfamily B member 12	MA1479	69.3	2e-11	COG0484	pfam11926	DUF3444	Domain of unknown function (DUF3444). This presumed domain is functionally uncharacterized. This domain is found in eukaryotes. This domain is about 210 amino acids in length. This domain is found associated with pfam00226. This domain has two conserved sequence motifs: FSH and FSH.	.	GO:0016021|integral component of membrane;GO:0016020|membrane;	.	K09518	DNAJB12; DnaJ homolog subfamily B member 12
Potri.001G057300.v3.0	139	191	150	130.455872674131	108	117	96	1.1988332587828119	0.261631013668367	0.119236481692611	0.216583401171788	up	no	Potri.001G057300	protein_coding	chrChr01:4344742-4346559:-	gi|703077610|ref|XP_010090636.1|	268	2e-25	hypothetical protein L484_017436 [Morus notabilis]	gi|160957718|emb|CU226790.1|	298	3e-153	Populus EST from severe drought-stressed leaves	.	.	.	.	.	.	.	.	pfam06624	RAMP4	Ribosome associated membrane protein RAMP4. This family consists of several ribosome associated membrane protein RAMP4 (or SERP1) sequences. Stabilisation of membrane proteins in response to stress involves the concerted action of a rescue unit in the ER membrane comprised of SERP1/RAMP4, other components of the translocon, and molecular chaperones in the ER.	.	.	.	.	.
Potri.001G057400.v3.0	1063	1572	1525	1409.99963674198	1561	1381	1389	0.7672805693954462	-0.382173874317262	7.33640412706038e-10	6.8267411612241e-09	down	no	Potri.001G057400	protein_coding	chrChr01:4366182-4373478:+	gi|224053503|ref|XP_002297846.1|	5462	0.0	histidine kinase receptor family protein [Populus trichocarpa]	gi|743880003|ref|XM_011037789.1|	3718	0.0	PREDICTED: Populus euphratica histidine kinase 3-like (LOC105133705), transcript variant X2, mRNA	Q9C5U1	1392	0.0	Histidine kinase 3	MA2013_2	219	4e-62	COG0642	pfam03924	CHASE	CHASE domain. This domain is found in the extracellular portion of receptor-like proteins - such as serine/threonine kinases and adenylyl cyclases. Predicted to be a ligand binding domain.	GO:0071215|cellular response to abscisic acid stimulus;GO:0070417|cellular response to cold;GO:0016036|cellular response to phosphate starvation;GO:0071329|cellular response to sucrose stimulus;GO:0009736|cytokinin-activated signaling pathway;GO:0042742|defense response to bacterium;GO:0010150|leaf senescence;GO:0034757|negative regulation of iron ion transport;GO:0009116|nucleoside metabolic pro…	GO:0005789|endoplasmic reticulum membrane;GO:0016021|integral component of membrane;GO:0005886|plasma membrane;	GO:0009884|cytokinin receptor activity;GO:0000155|phosphorelay sensor kinase activity;GO:0004673|protein histidine kinase activity;GO:0043424|protein histidine kinase binding;	K14489	AHK2_3_4; arabidopsis histidine kinase 2/3/4 (cytokinin receptor) [EC:2.7.13.3]
Potri.001G057500.v3.0	907	1203	1124	971.203292916837	972	900	802	0.9715684064378415	-0.0416125178577257	0.538209482766774	0.669168635189814	down	no	Potri.001G057500	protein_coding	chrChr01:4377813-4380890:+	gi|743880009|ref|XP_011036092.1|	657	4e-82	PREDICTED: nuclear transport factor 2 isoform X1 [Populus euphratica]	gi|118483888|gb|EF145697.1|	746	0.0	Populus trichocarpa clone WS0112_L11 unknown mRNA	Q9C7F5	229	2e-72	Nuclear transport factor 2	.	.	.	.	pfam02136	NTF2	Nuclear transport factor 2 (NTF2) domain. This family includes the NTF2-like Delta-5-3-ketosteroid isomerase proteins.	GO:0015031|protein transport;	GO:0005737|cytoplasm;	.	.	.
Potri.001G057800.v3.0	1022	1389	1337	1242.61029832759	1300	1270	1161	0.8044109021617473	-0.31399546030016	1.16744959375795e-06	7.28686961434755e-06	down	no	Potri.001G057800	protein_coding	chrChr01:4383989-4392016:-	gi|566148798|ref|XP_006368871.1|	4694	0.0	calmodulin-binding family protein [Populus trichocarpa]	gi|566148797|ref|XM_006368809.1|	3689	0.0	Populus trichocarpa calmodulin-binding family protein (POPTR_0001s13700g) mRNA, complete cds	Q9FYG2	832	0.0	Calmodulin-binding transcription activator 4	.	.	.	.	pfam03859	CG-1	CG-1 domain. CG-1 domains are highly conserved domains of about 130 amino-acid residues containing a predicted bipartite NLS and named after a partial cDNA clone isolated from parsley encoding a sequence-specific DNA-binding protein. CG-1 domains are associated with CAMTA proteins (for CAlModulin -binding Transcription Activator) that are transcription factors containing a calmodulin -binding dom…	GO:0045944|positive regulation of transcription from RNA polymerase II promoter;GO:0006355|regulation of transcription, DNA-templated;	GO:0005829|cytosol;GO:0005634|nucleus;	GO:0043565|sequence-specific DNA binding;GO:0001077|transcriptional activator activity, RNA polymerase II core promoter proximal region sequence-specific binding;	.	.
Potri.001G058000.v3.0	1	2	2	1.50296770647925	0	2	2	0.9589022029628222	-0.0605444105043873	0.967563962018407	0.980770785073747	down	no	Potri.001G058000	protein_coding	chrChr01:4404343-4405034:+	gi|566148796|ref|XP_002297849.2|	433	4e-51	hypothetical protein POPTR_0001s13680g, partial [Populus trichocarpa]	gi|566148795|ref|XM_002297813.2|	306	5e-158	Populus trichocarpa hypothetical protein (POPTR_0001s13680g) mRNA, partial cds	.	.	.	.	.	.	.	.	pfam11820	DUF3339	Protein of unknown function (DUF3339). This family of proteins are functionally uncharacterized. This family is found in eukaryotes. Proteins in this family are about 70 amino acids in length.	.	.	.	.	.
Potri.001G058100.v3.0	448	508	580	456.577568108648	456	389	393	1.0008936631801872	0.0012887076887042	0.989557372780547	0.993799798325344	up	no	Potri.001G058100	protein_coding	chrChr01:4408979-4411955:-	gi|224057770|ref|XP_002299315.1|	550	2e-65	hypothetical protein POPTR_0001s13670g [Populus trichocarpa]	gi|566148794|ref|XM_002299279.2|	1294	0.0	Populus trichocarpa hypothetical protein (POPTR_0001s13670g) mRNA, complete cds	.	.	.	.	.	.	.	.	pfam04523	Herpes_U30	Herpes virus tegument protein U30. This family is named after the human herpesvirus protein, but has been characterized in cytomegalovirus as UL47. Cytomegalovirus UL47 is a component of the tegument, which is a protein layer surrounding the viral capsid. UL47 co-precipitates with UL48 and UL69 tegument proteins, and the major capsid protein UL86. A UL47-containing complex is thought to be involv…	.	.	.	.	.
Potri.001G058200.v3.0	62	86	79	65.3554660673787	64	57	52	1.053084299393887	0.074620928718433	0.738222227559809	0.829354680241145	up	no	Potri.001G058200	protein_coding	chrChr01:4417659-4429350:-	gi|743880028|ref|XP_011036097.1|	843	2e-106	PREDICTED: MADS-box protein FLOWERING LOCUS C-like [Populus euphratica]	gi|743880029|ref|XM_011037796.1|	547	0.0	PREDICTED: Populus euphratica MADS-box protein FLOWERING LOCUS C-like (LOC105133713), transcript variant X2, mRNA	Q0D4T4	157	2e-42	MADS-box transcription factor 18	YPL089c	76.6	9e-14	COG5068	pfam00319	SRF-TF	SRF-type transcription factor (DNA-binding and dimerization domain).	GO:0030154|cell differentiation;GO:0009908|flower development;GO:0000165|MAPK cascade;GO:0045944|positive regulation of transcription from RNA polymerase II promoter;GO:0006351|transcription, DNA-templated;	GO:0005634|nucleus;	GO:0000977|RNA polymerase II regulatory region sequence-specific DNA binding;GO:0003700|transcription factor activity, sequence-specific DNA binding;	.	.
Potri.001G058300.v3.0	3	0	0	2.59403618500504	3	4	4	0.2342666783331074	-2.09377633241626	0.110597468977554	0.204357121350168	down	no	Potri.001G058300	protein_coding	chrChr01:4424461-4425107:-	gi|672192827|ref|XP_008775875.1|	147	2e-08	PREDICTED: putative ribonuclease H protein At1g65750 [Phoenix dactylifera]	gi|938485524|gb|KT429213.1|	313	6e-162	Populus tremula x Populus alba mitochondrion, complete genome	.	.	.	.	.	.	.	.	pfam00078	RVT_1	Reverse transcriptase (RNA-dependent DNA polymerase). A reverse transcriptase gene is usually indicative of a mobile element such as a retrotransposon or retrovirus. Reverse transcriptases occur in a variety of mobile elements, including retrotransposons, retroviruses, group II introns, bacterial msDNAs, hepadnaviruses, and caulimoviruses.	.	.	.	.	.
Potri.001G058400.v3.0	0	0	0	0.192751045564798	0	1	0	0.4145138568668721	-1.27050776421828	0.755524772818631	NA	down	no	Potri.001G058400	protein_coding	chrChr01:4444069-4450586:-	gi|743880034|ref|XP_011036099.1|	1233	3e-167	PREDICTED: agamous-like MADS-box protein AGL9 homolog [Populus euphratica]	gi|743880033|ref|XM_011037797.1|	1088	0.0	PREDICTED: Populus euphratica agamous-like MADS-box protein AGL9 homolog (LOC105133714), mRNA	Q03489	392	3e-134	Agamous-like MADS-box protein AGL9 homolog	YMR042w	65.9	9e-12	COG5068	pfam01486	K-box	K-box region. The K-box region is commonly found associated with SRF-type transcription factors see pfam00319. The K-box is a possible coiled-coil structure. Possible role in multimer formation.	GO:0000165|MAPK cascade;GO:0045944|positive regulation of transcription from RNA polymerase II promoter;GO:0006351|transcription, DNA-templated;	GO:0005634|nucleus;	GO:0000977|RNA polymerase II regulatory region sequence-specific DNA binding;GO:0003700|transcription factor activity, sequence-specific DNA binding;	.	.
Potri.001G058500.v3.0	5	11	9	37.5774257329717	72	52	61	0.10808573421785252	-3.20975197450962	9.30065335139418e-17	1.56268415028456e-15	down	yes	Potri.001G058500	protein_coding	chrChr01:4471426-4472137:-	gi|224057776|ref|XP_002299318.1|	510	2e-62	hypothetical protein POPTR_0001s13640g [Populus trichocarpa]	gi|566148789|ref|XM_002299282.2|	568	0.0	Populus trichocarpa hypothetical protein (POPTR_0001s13640g) mRNA, complete cds	.	.	.	.	.	.	.	.	pfam07880	T4_gp9_10	Bacteriophage T4 gp9/10-like protein. The members of this family are similar to gene products 9 (gp9) and 10 (gp10) of bacteriophage T4. Both proteins are components of the viral baseplate. Gp9 connects the long tail fibres of the virus to the baseplate and triggers tail contraction after viral attachment to a host cell. The protein is active as a trimer, with each monomer being composed of three…	.	.	.	.	.
Potri.001G058600.v3.0	259	348	331	267.950354507738	259	218	225	1.0728739914572865	0.101480642194201	0.372614910882923	0.515932475862359	up	no	Potri.001G058600	protein_coding	chrChr01:4478280-4482221:-	gi|566148788|ref|XP_002299319.2|	1932	0.0	hypothetical protein POPTR_0001s13630g [Populus trichocarpa]	gi|743880047|ref|XM_011037800.1|	1811	0.0	PREDICTED: Populus euphratica squamosa promoter-binding-like protein 16 (LOC105133715), transcript variant X2, mRNA	Q49I55	204	1e-56	Teosinte glume architecture 1	.	.	.	.	pfam03110	SBP	SBP domain. SBP domains (for SQUAMOSA-pROMOTER BINDING PROTEIN) are found in plant proteins. It is a sequence specific DNA-binding domain. Members of family probably function as transcription factors involved in the control of early flower development. The domain contains 10 conserved cysteine and histidine residues that probably are zinc ligands.	.	GO:0005634|nucleus;	GO:0003677|DNA binding;GO:0046872|metal ion binding;	.	.
Potri.001G058700.v3.0	230	259	280	278.73666471109	341	269	283	0.6957652995469081	-0.5233273668062	8.6013124490655e-06	4.70455915703414e-05	down	no	Potri.001G058700	protein_coding	chrChr01:4493873-4500431:-	gi|743880052|ref|XP_011036103.1|	1305	3e-175	PREDICTED: uncharacterized protein LOC105133716 isoform X1 [Populus euphratica]	gi|743880051|ref|XM_011037801.1|	1230	0.0	PREDICTED: Populus euphratica uncharacterized LOC105133716 (LOC105133716), transcript variant X1, mRNA	.	.	.	.	.	.	.	.	pfam07889	DUF1664	Protein of unknown function (DUF1664). The members of this family are hypothetical plant proteins of unknown function. The region featured in this family is approximately 100 amino acids long.	.	.	.	.	.
Potri.001G058800.v3.0	0	0	0	0.197111201345479	0	0	1	0.4145138568668721	-1.27050776421828	0.755524772818631	NA	down	no	Potri.001G058800	protein_coding	chrChr01:4503179-4509102:-	gi|743880062|ref|XP_011036106.1|	720	3e-94	PREDICTED: probable WRKY transcription factor 75 [Populus euphratica]	gi|743880061|ref|XM_011037804.1|	517	0.0	PREDICTED: Populus euphratica probable WRKY transcription factor 75 (LOC105133717), mRNA	Q9FYA2	171	3e-52	Probable WRKY transcription factor 75	.	.	.	.	pfam03106	WRKY	WRKY DNA -binding domain.	GO:0010055|atrichoblast differentiation;GO:0048527|lateral root development;GO:0000122|negative regulation of transcription from RNA polymerase II promoter;GO:0043620|regulation of DNA-templated transcription in response to stress;GO:0032107|regulation of response to nutrient levels;GO:0006351|transcription, DNA-templated;	GO:0005634|nucleus;	GO:0001046|core promoter sequence-specific DNA binding;GO:0003700|transcription factor activity, sequence-specific DNA binding;GO:0044212|transcription regulatory region DNA binding;	.	.
Potri.001G058900.v3.0	1	1	2	0.757632645699843	1	0	0	2.9836394682446543	1.57707321629021	0.452621218466683	NA	up	no	Potri.001G058900	protein_coding	chrChr01:4518154-4525928:-	gi|566148780|ref|XP_002299322.2|	5925	0.0	hypothetical protein POPTR_0001s13590g [Populus trichocarpa]	gi|566148779|ref|XM_002299286.2|	3336	0.0	Populus trichocarpa hypothetical protein (POPTR_0001s13590g) mRNA, complete cds	Q9FF46	1672	0.0	ABC transporter G family member 28	YDR011w_3	167	4e-44	COG1131	pfam00005	ABC_tran	ABC transporter. ABC transporters for a large family of proteins responsible for translocation of a variety of compounds across biological membranes. ABC transporters are the largest family of proteins in many completely sequenced bacteria. ABC transporters are composed of two copies of this domain and two copies of a transmembrane domain pfam00664. These four domains may belong to a single polyp…	.	GO:0016021|integral component of membrane;GO:0005886|plasma membrane;	GO:0005524|ATP binding;GO:0042626|ATPase activity, coupled to transmembrane movement of substances;	.	.
Potri.001G059000.v3.0	15	12	14	20.2676616367674	33	24	20	0.43617215984687674	-1.19703040682674	0.00437245689080391	0.0133089627032927	down	yes	Potri.001G059000	protein_coding	chrChr01:4530125-4533790:+	gi|566148778|ref|XP_002297851.2|	922	5e-121	hypothetical protein POPTR_0001s13580g, partial [Populus trichocarpa]	gi|566148777|ref|XM_002297815.2|	580	0.0	Populus trichocarpa hypothetical protein (POPTR_0001s13580g) mRNA, partial cds	Q9C509	222	3e-68	Sphingosine-1-phosphate lyase	YDR294c	112	2e-26	COG0076	pfam04246	RseC_MucC	Positive regulator of sigma(E), RseC/MucC. This bacterial family of integral membrane proteins represents a positive regulator of the sigma(E) transcription factor, namely RseC/MucC. The sigma(E) transcription factor is up-regulated by cell envelope protein misfolding, and regulates the expression of genes that are collectively termed ECF (devoted to Extra-Cellular Functions). In Pseudomonas aeru…	GO:0019752|carboxylic acid metabolic process;GO:0030149|sphingolipid catabolic process;	GO:0005783|endoplasmic reticulum;GO:0005789|endoplasmic reticulum membrane;GO:0016021|integral component of membrane;GO:0016020|membrane;	GO:0016831|carboxy-lyase activity;GO:0030170|pyridoxal phosphate binding;GO:0008117|sphinganine-1-phosphate aldolase activity;	K01634	SGPL1, DPL1; sphinganine-1-phosphate aldolase [EC:4.1.2.27]
Potri.001G059100.v3.0	23	37	42	18.7918956249949	7	4	10	3.8537312980470375	1.94625598302716	5.20803292506057e-05	0.000245842930859356	up	yes	Potri.001G059100	protein_coding	chrChr01:4535406-4538697:-	gi|566148776|ref|XP_002299323.2|	1653	0.0	hypothetical protein POPTR_0001s13570g [Populus trichocarpa]	gi|743880065|ref|XM_011037805.1|	1600	0.0	PREDICTED: Populus euphratica uncharacterized LOC105133719 (LOC105133719), mRNA	Q5XV40	152	3e-39	Protein LAZY 1	.	.	.	.	pfam11495	Regulator_TrmB	Archaeal transcriptional regulator TrmB. TrmB is an alpha-glucoside sensing transcriptional regulator. The protein is the transcriptional repressor for gene cluster encoding trehalose/maltose ABC transporter in T.litoralis and P.furiosus. TrmB has lost its DNA binding domain but retained its sugar recognition site. A nonreducing glucosyl residue is shared by all substrates bound to TrmB which sug…	GO:0040008|regulation of growth;	GO:0016021|integral component of membrane;GO:0005634|nucleus;GO:0005886|plasma membrane;	.	.	.
Potri.001G059300.v3.0	24	44	27	19.0144038744718	11	8	9	2.705408932265315	1.43584667906553	0.00136527778115548	0.00474993692128933	up	yes	Potri.001G059300	protein_coding	chrChr01:4559928-4561290:+	gi|224057788|ref|XP_002299324.1|	839	1e-106	hypothetical protein POPTR_0001s13560g [Populus trichocarpa]	gi|743880067|ref|XM_011037808.1|	1105	0.0	PREDICTED: Populus euphratica uncharacterized LOC105133720 (LOC105133720), mRNA	.	.	.	.	.	.	.	.	pfam00798	Arena_glycoprot	Arenavirus glycoprotein.	.	.	.	.	.
Potri.001G059500.v3.0	1034	1451	1313	1162.96434493417	1201	1041	1029	0.93110062922573	-0.102990998596754	0.0916033771201122	0.175634661373652	down	no	Potri.001G059500	protein_coding	chrChr01:4567300-4569280:-	gi|224057790|ref|XP_002299325.1|	1179	7e-158	hypothetical protein POPTR_0001s13550g [Populus trichocarpa]	gi|566148772|ref|XM_002299289.2|	1241	0.0	Populus trichocarpa hypothetical protein (POPTR_0001s13550g) mRNA, complete cds	.	.	.	.	.	.	.	.	pfam01757	Acyl_transf_3	Acyltransferase family. This family includes a range of acyltransferase enzymes. This domain is found in many as yet uncharacterized C. elegans proteins and it is approximately 300 amino acids long.	.	.	.	.	.
Potri.001G059600.v3.0	0	0	0	0.197111201345479	0	0	1	0.4145138568668721	-1.27050776421828	0.755524772818631	NA	down	no	Potri.001G059600	protein_coding	chrChr01:4571782-4573457:+	gi|566148769|ref|XP_006368865.1|	465	1e-56	hypothetical protein POPTR_0001s13540g [Populus trichocarpa]	gi|566255348|ref|XM_006387709.1|	465	0.0	Populus trichocarpa hypothetical protein (POPTR_0595s00200g) mRNA, complete cds	.	.	.	.	.	.	.	.	pfam08395	7tm_7	7tm Chemosensory receptor. This family includes a number of gustatory and odorant receptors mainly from insect species such as A. gambiae and D. melanogaster. They are classified as G-protein-coupled receptors (GPCRs), or seven-transmembrane receptors. They show high sequence divergence, consistent with an ancient origin for the family.	.	.	.	.	.
Potri.001G059700.v3.0	162	237	215	187.105500587079	236	167	129	0.932148527878088	-0.101368243698151	0.506455521782537	0.642090022895073	down	no	Potri.001G059700	protein_coding	chrChr01:4576368-4579469:+	gi|224053517|ref|XP_002297852.1|	1636	0.0	hypothetical protein POPTR_0001s13530g [Populus trichocarpa]	gi|566148767|ref|XM_002297816.2|	1081	0.0	Populus trichocarpa hypothetical protein (POPTR_0001s13530g) mRNA, complete cds	.	.	.	.	.	.	.	.	pfam10073	DUF2312	Uncharacterized protein conserved in bacteria (DUF2312). Members of this family of hypothetical bacterial proteins have no known function. Structural modelling suggests this domain may bind nucleic acids.	.	.	.	.	.
Potri.001G059800.v3.0	1	2	0	0.441693618632013	0	0	0	4.3348783117770076	2.11599149484043	0.441889371087078	NA	up	no	Potri.001G059800	protein_coding	chrChr01:4581952-4582902:+	gi|224053519|ref|XP_002297853.1|	943	3e-125	hypothetical protein POPTR_0001s13520g [Populus trichocarpa]	gi|224053518|ref|XM_002297817.1|	657	0.0	Populus trichocarpa hypothetical protein (POPTR_0001s13520g) mRNA, complete cds	.	.	.	.	.	.	.	.	pfam05553	DUF761	Cotton fibre expressed protein. This family consists of several plant proteins of unknown function. Three of the sequences (from Gossypium hirsutum) in this family are described as cotton fibre expressed proteins. The remaining sequences, found in Arabidopsis thaliana, are uncharacterized.	.	.	.	.	.
Potri.001G059900.v3.0	632	750	706	653.43258019394	694	646	522	0.9063385648704726	-0.141878021858405	0.108352588732328	0.201052087444173	down	no	Potri.001G059900	protein_coding	chrChr01:4592972-4597362:+	gi|224053521|ref|XP_002297854.1|	3025	0.0	glucose-6-phosphate dehydrogenase family protein [Populus trichocarpa]	gi|566148766|ref|XM_002297818.2|	1722	0.0	Populus trichocarpa glucose-6-phosphate dehydrogenase family protein (POPTR_0001s13510g) mRNA, complete cds	Q43793	945	0.0	Glucose-6-phosphate 1-dehydrogenase, chloroplastic	YNL241c	414	2e-134	COG0364	pfam02781	G6PD_C	Glucose-6-phosphate dehydrogenase, C-terminal domain.	GO:0006006|glucose metabolic process;GO:0006098|pentose-phosphate shunt;	GO:0009507|chloroplast;	GO:0004345|glucose-6-phosphate dehydrogenase activity;GO:0050661|NADP binding;	.	.
Potri.001G060000.v3.0	112	146	134	119.724161865922	138	104	95	0.9390862100918768	-0.0906704884855086	0.592591846550485	0.7162094416588	down	no	Potri.001G060000	protein_coding	chrChr01:4606886-4608711:+	gi|743880106|ref|XP_011036116.1|	1449	0.0	PREDICTED: transcription factor TCP20-like [Populus euphratica]	gi|743880105|ref|XM_011037814.1|	1267	0.0	PREDICTED: Populus euphratica transcription factor TCP20-like (LOC105133724), transcript variant X1, mRNA	Q9LSD5	215	6e-63	Transcription factor TCP20	.	.	.	.	pfam03634	TCP	TCP family transcription factor. This is a family of TCP plant transcription factors. TCP proteins were named after the first characterized members (TB1, CYC and PCFs) and they are involved in multiple developmental control pathways. This region contains a DNA binding basic-Helix-Loop-Helix (bHLP) structure.	GO:0009653|anatomical structure morphogenesis;GO:0006351|transcription, DNA-templated;	GO:0005634|nucleus;	GO:0000987|core promoter proximal region sequence-specific DNA binding;GO:0043565|sequence-specific DNA binding;GO:0003700|transcription factor activity, sequence-specific DNA binding;	.	.
Potri.001G060100.v3.0	497	622	595	435.47328013687	343	357	281	1.4052592692175028	0.490836331091462	1.15342460457012e-06	7.20937308641213e-06	up	no	Potri.001G060100	protein_coding	chrChr01:4614542-4619094:+	gi|224053525|ref|XP_002297856.1|	2288	0.0	hypothetical protein POPTR_0001s13490g [Populus trichocarpa]	gi|118487723|gb|EF147679.1|	2965	0.0	Populus trichocarpa clone WS0124_E17 unknown mRNA	Q8LJW3	504	8e-167	ACT domain-containing protein ACR4	AGc606	62.0	8e-09	COG2844	pfam01842	ACT	ACT domain. This family of domains generally have a regulatory role. ACT domains are linked to a wide range of metabolic enzymes that are regulated by amino acid concentration. Pairs of ACT domains bind specifically to a particular amino acid leading to regulation of the linked enzyme. The ACT domain is found in: D-3-phosphoglycerate dehydrogenase EC:1.1.1.95, which is inhibited by serine. Aspart…	GO:0008152|metabolic process;	GO:0009506|plasmodesma;	GO:0016597|amino acid binding;	.	.
[truncated: 28,709 more rows]
